# Supplementary material for: Bis(1-ethyl-3-methyl­imidazolium) 3,6-diselanyl­idene-1,2,4,5-tetra­selena-3,6-diphospha­cyclo­hexane-3,6-di­selen­olate
Source: Acta Crystallogr Sect E Struct Rep Online. 2013 Jul 31;69(Pt 8):o1359–60. doi: 10.1107/S1600536813020308 (PMC3793835; doi:10.1107/S1600536813020308)
Supplement: Supplementary file 1 [file e-69-o1359-sup1.cif]

##############################################################################
#                                                                            #
# This CIF contains the data in a paper accepted for publication in          #
# Acta Crystallographica Section E. It conforms to the requirements of       #
# Notes for Authors for Acta Crystallographica Section E, and has been       #
# peer reviewed under the auspices of the IUCr Commission on Journals.       #
#                                                                            #
# Full details of the Crystallographic Information File format               #
# are given in the paper "The Crystallographic Information File (CIF):       #
# a New Standard Archive File for Crystallography" by S. R. Hall, F. H.      #
# Allen and I. D. Brown [Acta Cryst. (1991), A47, 655-685].                  #
#                                                                            #
# The current version of the core CIF dictionary is obtainable from          #
# ftp://ftp.iucr.org/pub/cif_core.dic.                                       #
#                                                                            #
# Software is freely available for graphical display of the structure(s)     #
# in this CIF. For information consult the CIF software page                 #
# http://www.iucr.org/resources/cif/software.                                #
#                                                                            #
# This file may be used for bona fide research purposes within the           #
# scientific community so long as proper attribution is given to the journal # 
# article from which it was obtained.                                        #
#                                                                            #
##############################################################################
data_global
_audit_creation_method     'form.cif (version 2.0)'
_journal_data_validation_number     ?
_journal_date_recd_electronic     2013-07-10
_journal_date_accepted     2013-07-22
_journal_name_full     'Acta Crystallographica, Section E'
_journal_year     2013
_journal_volume     69
_journal_issue      8
_journal_page_first     o1359
_journal_page_last     o1360
_journal_paper_category     QO
_journal_paper_doi     10.1107/S1600536813020308
_journal_coeditor_code     NC2314
_publ_contact_author_name     'Professor J. Cody'
_publ_contact_author_address
;
Lake Forest College
555 N. Sheridan Rd.
Lake Forest, IL 60045
USA
;
_publ_contact_author_email     'cody@lakeforest.edu'
_publ_contact_author_fax     '847-735-6194'
_publ_contact_author_phone     '847-735-5093'
_publ_section_title
;\
Bis(1-ethyl-3-methylimidazolium)
3,6-diselanylidene-1,2,4,5-tetraselena-3,6-diphosphacyclohexane-3,6-\
diselenolate
;
loop_
    _publ_author_name
    _publ_author_footnote
    _publ_author_address
    'Cody, Jason A.' ?
;
Lake Forest College
555 N. Sheridan Rd
Lake Forest, IL 60045
USA
;
    'Alexander, Grant C. B.' ?
;
Lake Forest College
555 N. Sheridan Rd
Lake Forest, IL 60045
USA
;
    'Guillot-Deudon, Catherine' ?
;
Institut des Mat\'eriaux Jean Rouxel (IMN)
UMR 6502 CNRS-Universit\'e de Nantes
2 rue de la Houssini\`ere, BP 32229
44322 Nantes Cedex 03
France
;
data_I
_chemical_name_systematic
;\
Bis(1-ethyl-3-methylimidazolium) 3,6-diselanylidene-\
1,2,4,5-tetraselena-3,6-diphosphacyclohexane-3,6-diselenolate
;
_chemical_name_common     '[EMIM]~2~P~2~Se~8~'
_chemical_formula_moiety     '2(C6 H11 N2 +), P2 Se8 2-'
_chemical_formula_sum     'C12 H22 N4 P2 Se8'
_chemical_formula_structural     ?
_chemical_formula_analytical     ?
_chemical_formula_iupac     '2C6 H11 N2 +, P2 Se8 2-'
_chemical_formula_weight     915.96
_chemical_melting_point     ?
_symmetry_cell_setting     triclinic
_symmetry_space_group_name_H-M     'P -1'
_symmetry_space_group_name_Hall     '-P 1'
loop_
    _symmetry_equiv_pos_as_xyz
    'x, y, z'
    '-x, -y, -z'
_cell_length_a     7.8885(4)
_cell_length_b     9.3783(4)
_cell_length_c     9.8039(5)
_cell_angle_alpha     110.390(3)
_cell_angle_beta     96.395(4)
_cell_angle_gamma     102.992(5)
_cell_volume     648.00(5)
_cell_formula_units_Z     1
_cell_measurement_reflns_used     3719
_cell_measurement_theta_min     6.54
_cell_measurement_theta_max     29.95
_cell_measurement_temperature     293(2)
_exptl_crystal_description     plate
_exptl_crystal_colour     yellow
_exptl_crystal_size_max     0.192
_exptl_crystal_size_mid     0.074
_exptl_crystal_size_min     0.027
_exptl_crystal_size_rad     ?
_exptl_crystal_density_diffrn     2.347
_exptl_crystal_density_meas     ?
_exptl_crystal_density_method     'not measured'
_exptl_crystal_F_000     424
_exptl_absorpt_coefficient_mu     11.409
_exptl_absorpt_correction_type     gaussian
_exptl_absorpt_process_details
;
[JANA2006 (Pet\<r\'i\<cek <i>et al.</i>, 2006) and
<i>X-SHAPE</i> (Stoe & Cie, 1998)]
;
_exptl_absorpt_correction_T_min     0.204
_exptl_absorpt_correction_T_max     0.754
_exptl_special_details
;
A set of 280 frames were collected with a rotation of 2\% per frame and an
exposure time of 190 s; the crystal to detector distance was 25.00 mm.
Refinements were done with the <i>SHELXTL97</i> (Sheldrick, 2008) software
package; absorption correction was made with the program Jana2006 (Petricek
<i>et al.</i>, 2006) using the program <i>X-SHAPE</i> (Stoe & Cie, 1998).
;
_diffrn_ambient_temperature     293(2)
_diffrn_radiation_type     MoK\a
_diffrn_radiation_wavelength     0.71073
_diffrn_radiation_source     'fine-focus sealed tube'
_diffrn_radiation_monochromator     'unknown'
_diffrn_measurement_device_type     'Nonius KappaCCD'
_diffrn_measurement_method     omega
_diffrn_detector_area_resol_mean     ?
_diffrn_reflns_number     22118
_diffrn_reflns_av_R_equivalents     0.0722
_diffrn_reflns_av_sigmaI/netI     0.0449
_diffrn_reflns_theta_min     6.54
_diffrn_reflns_theta_max     29.95
_diffrn_reflns_theta_full     29.95
_diffrn_measured_fraction_theta_max     0.988
_diffrn_measured_fraction_theta_full     0.988
_diffrn_reflns_limit_h_min     -10
_diffrn_reflns_limit_h_max     11
_diffrn_reflns_limit_k_min     -13
_diffrn_reflns_limit_k_max     13
_diffrn_reflns_limit_l_min     -13
_diffrn_reflns_limit_l_max     13
_diffrn_reflns_reduction_process     ?
_diffrn_standards_number     ?
_diffrn_standards_interval_count     ?
_diffrn_standards_interval_time     ?
_diffrn_standards_decay_%     ?
loop_
    _diffrn_standard_refln_index_h
    _diffrn_standard_refln_index_k
    _diffrn_standard_refln_index_l
    ? ? ?
_refine_special_details
;
Refinement of <i>F</i>^2^ against ALL reflections. The weighted <i>R</i>-factor
<i>wR</i> and goodness of fit <i>S</i> are based on <i>F</i>^2^, conventional
<i>R</i>-factors <i>R</i> are based on <i>F</i>, with <i>F</i> set to zero for
negative <i>F</i>^2^. The threshold expression of <i>F</i>^2^ >
\s(<i>F</i>^2^) is used only for calculating <i>R</i>-factors(gt) <i>etc</i>.
and is not relevant to the choice of reflections for refinement.
<i>R</i>-factors based on <i>F</i>^2^ are statistically about twice as large
as those based on <i>F</i>, and <i>R</i>- factors based on ALL data will be
even larger.
;
_reflns_number_total     3719
_reflns_number_gt     2622
_reflns_threshold_expression     I>2sigma(I)
_refine_ls_structure_factor_coef     Fsqd
_refine_ls_matrix_type     full
_refine_ls_R_factor_all     0.0574
_refine_ls_R_factor_gt     0.0294
_refine_ls_wR_factor_all     ?
_refine_ls_wR_factor_gt     0.0566
_refine_ls_wR_factor_ref     0.0626
_refine_ls_goodness_of_fit_all     ?
_refine_ls_goodness_of_fit_ref     1.024
_refine_ls_restrained_S_all     1.024
_refine_ls_restrained_S_obs     ?
_refine_ls_number_reflns     3719
_refine_ls_number_parameters     118
_refine_ls_number_restraints     0
_refine_ls_number_constraints     ?
_refine_ls_hydrogen_treatment     constr
_refine_ls_weighting_scheme     calc
_refine_ls_weighting_details
         'calc w=1/[\s^2^(Fo^2^)+(0.0252P)^2^+0.2292P] where P=(Fo^2^+2Fc^2^)/3'
_atom_sites_solution_hydrogens     geom
_atom_sites_solution_primary     direct
_atom_sites_solution_secondary     difmap
_refine_ls_shift/su_max     0.000
_refine_ls_shift/su_mean     0.000
_refine_diff_density_max     0.472
_refine_diff_density_min     -0.547
_refine_ls_extinction_method     none
_refine_ls_extinction_coef     ?
_refine_ls_abs_structure_details     ?
_refine_ls_abs_structure_Flack     ?
_refine_ls_abs_structure_Rogers     ?
loop_
    _atom_type_symbol
    _atom_type_description
    _atom_type_scat_dispersion_real
    _atom_type_scat_dispersion_imag
    _atom_type_scat_source
    'C' 'C' 0.0033 0.0016
                         'International Tables Vol C Tables 4.2.6.8 and 6.1.1.4'
    'H' 'H' 0.0000 0.0000
                         'International Tables Vol C Tables 4.2.6.8 and 6.1.1.4'
    'N' 'N' 0.0061 0.0033
                         'International Tables Vol C Tables 4.2.6.8 and 6.1.1.4'
    'P' 'P' 0.1023 0.0942
                         'International Tables Vol C Tables 4.2.6.8 and 6.1.1.4'
    'Se' 'Se' -0.0929 2.2259
                         'International Tables Vol C Tables 4.2.6.8 and 6.1.1.4'
_computing_data_collection     'COLLECT (Hooft, 2009)'
_computing_cell_refinement     'COLLECT (Hooft, 2009)'
_computing_data_reduction     'COLLECT (Hooft, 2009)'
_computing_structure_solution     'SHELXS97 (Sheldrick, 2008)'
_computing_structure_refinement     'SHELXL97 (Sheldrick, 2008)'
_computing_molecular_graphics     'DIAMOND (Brandenburg & Putz, 2012)'
_computing_publication_material     'SHELXL97 (Sheldrick, 2008)'
loop_
    _atom_site_type_symbol
    _atom_site_label
    _atom_site_fract_x
    _atom_site_fract_y
    _atom_site_fract_z
    _atom_site_U_iso_or_equiv
    _atom_site_adp_type
    _atom_site_calc_flag
    _atom_site_refinement_flags
    _atom_site_occupancy
    _atom_site_symmetry_multiplicity
    _atom_site_disorder_assembly
    _atom_site_disorder_group
    P P1 0.62769(11) -0.10004(9) 0.13027(9) 0.03455(17) Uani d . 1 1 . .
    Se Se1 0.38273(4) -0.24755(3) -0.05425(4) 0.04208(9) Uani d . 1 1 . .
    Se Se2 0.21381(4) -0.06847(4) -0.03916(4) 0.04234(9) Uani d . 1 1 . .
    Se Se3 0.77764(6) -0.26777(5) 0.09996(4) 0.05519(11) Uani d . 1 1 . .
    Se Se4 0.56642(5) 0.01558(4) 0.33743(4) 0.04503(10) Uani d . 1 1 . .
    N N1 0.2827(4) 0.4858(3) 0.3773(3) 0.0413(6) Uani d . 1 1 . .
    N N2 0.2005(3) 0.2740(3) 0.4218(3) 0.0422(6) Uani d . 1 1 . .
    C C1 0.2281(4) 0.3279(4) 0.3154(4) 0.0415(7) Uani d . 1 1 . .
    H H1 0.2122 0.2661 0.2148 0.050 Uiso calc R 1 1 . .
    C C2 0.2379(5) 0.4007(5) 0.5542(4) 0.0530(9) Uani d . 1 1 . .
    H H2 0.2298 0.3961 0.6465 0.064 Uiso calc R 1 1 . .
    C C3 0.2884(5) 0.5333(4) 0.5270(4) 0.0525(9) Uani d . 1 1 . .
    H H3 0.3210 0.6372 0.5965 0.063 Uiso calc R 1 1 . .
    C C4 0.3182(5) 0.5911(4) 0.2952(4) 0.0486(8) Uani d . 1 1 . .
    H H4A 0.3597 0.5382 0.2068 0.058 Uiso calc R 1 1 . .
    H H4B 0.4115 0.6869 0.3572 0.058 Uiso calc R 1 1 . .
    C C5 0.1558(6) 0.6340(6) 0.2513(6) 0.0735(13) Uani d . 1 1 . .
    H H5A 0.1832 0.7026 0.1986 0.110 Uiso calc R 1 1 . .
    H H5B 0.1156 0.6877 0.3388 0.110 Uiso calc R 1 1 . .
    H H5C 0.0641 0.5395 0.1883 0.110 Uiso calc R 1 1 . .
    C C6 0.1325(5) 0.1069(4) 0.3983(5) 0.0606(10) Uani d . 1 1 . .
    H H6A 0.1248 0.0980 0.4922 0.091 Uiso calc R 1 1 . .
    H H6B 0.2114 0.0496 0.3527 0.091 Uiso calc R 1 1 . .
    H H6C 0.0165 0.0634 0.3345 0.091 Uiso calc R 1 1 . .
loop_
    _atom_site_aniso_label
    _atom_site_aniso_U_11
    _atom_site_aniso_U_22
    _atom_site_aniso_U_33
    _atom_site_aniso_U_12
    _atom_site_aniso_U_13
    _atom_site_aniso_U_23
    P1 0.0454(4) 0.0353(4) 0.0258(4) 0.0132(3) 0.0065(3) 0.0144(3)
    Se1 0.0560(2) 0.03274(15) 0.03188(17) 0.00568(13) 0.00294(14) 0.01201(13)
    Se2 0.03936(17) 0.05217(19) 0.03963(19) 0.00924(13) 0.00866(14) 0.02474(16)
    Se3 0.0774(3) 0.0598(2) 0.0454(2) 0.0411(2) 0.01621(19) 0.02586(19)
    Se4 0.0639(2) 0.04233(17) 0.02882(17) 0.01506(15) 0.01340(15) 0.01247(14)
    N1 0.0472(15) 0.0410(14) 0.0361(15) 0.0097(11) 0.0087(12) 0.0172(12)
    N2 0.0435(14) 0.0439(15) 0.0431(16) 0.0089(11) 0.0079(12) 0.0239(13)
    C1 0.0461(18) 0.0424(16) 0.0338(17) 0.0084(13) 0.0078(14) 0.0147(14)
    C2 0.063(2) 0.066(2) 0.036(2) 0.0179(18) 0.0138(17) 0.0268(19)
    C3 0.071(2) 0.0468(18) 0.0329(18) 0.0121(17) 0.0126(17) 0.0101(16)
    C4 0.054(2) 0.0459(18) 0.052(2) 0.0092(15) 0.0174(17) 0.0277(17)
    C5 0.065(3) 0.095(3) 0.095(4) 0.030(2) 0.025(2) 0.069(3)
    C6 0.064(2) 0.051(2) 0.075(3) 0.0095(17) 0.013(2) 0.038(2)
_geom_special_details
;
All e.s.d.'s (except the e.s.d. in the dihedral angle between two l.s. planes)
are estimated using the full covariance matrix. The cell e.s.d.'s are taken
into account individually in the estimation of e.s.d.'s in distances, angles
and torsion angles; correlations between e.s.d.'s in cell parameters are only
used when they are defined by crystal symmetry. An approximate (isotropic)
treatment of cell e.s.d.'s is used for estimating e.s.d.'s involving l.s.
planes.
;
loop_
    _geom_bond_atom_site_label_1
    _geom_bond_atom_site_label_2
    _geom_bond_site_symmetry_2
    _geom_bond_distance
    _geom_bond_publ_flag
    P1 Se4 . 2.1104(8) y
    P1 Se3 . 2.1334(8) y
    P1 Se1 . 2.2794(9) y
    P1 Se2 2_655 2.2809(8) y
    Se1 Se2 . 2.3442(5) y
    Se2 P1 2_655 2.2809(8) ?
    N1 C1 . 1.332(4) ?
    N1 C3 . 1.370(4) ?
    N1 C4 . 1.477(4) ?
    N2 C1 . 1.327(4) ?
    N2 C2 . 1.366(4) ?
    N2 C6 . 1.463(4) ?
    C1 H1 . 0.9300 ?
    C2 C3 . 1.345(5) ?
    C2 H2 . 0.9300 ?
    C3 H3 . 0.9300 ?
    C4 C5 . 1.489(5) ?
    C4 H4A . 0.9700 ?
    C4 H4B . 0.9700 ?
    C5 H5A . 0.9600 ?
    C5 H5B . 0.9600 ?
    C5 H5C . 0.9600 ?
    C6 H6A . 0.9600 ?
    C6 H6B . 0.9600 ?
    C6 H6C . 0.9600 ?
loop_
    _geom_contact_atom_site_label_1
    _geom_contact_atom_site_label_2
    _geom_contact_distance
    _geom_contact_site_symmetry_1
    _geom_contact_site_symmetry_2
    _geom_contact_publ_flag
    ? ? ? ? ? ?
loop_
    _geom_angle_atom_site_label_1
    _geom_angle_atom_site_label_2
    _geom_angle_atom_site_label_3
    _geom_angle_site_symmetry_1
    _geom_angle_site_symmetry_3
    _geom_angle
    _geom_angle_publ_flag
    Se4 P1 Se3 . . 122.19(4) y
    Se4 P1 Se1 . . 113.49(4) y
    Se3 P1 Se1 . . 100.04(3) y
    Se4 P1 Se2 . 2_655 113.90(4) y
    Se3 P1 Se2 . 2_655 100.49(3) y
    Se1 P1 Se2 . 2_655 104.32(3) y
    P1 Se1 Se2 . . 102.89(2) y
    P1 Se2 Se1 2_655 . 102.37(2) y
    C1 N1 C3 . . 108.8(3) ?
    C1 N1 C4 . . 125.1(3) ?
    C3 N1 C4 . . 126.0(3) ?
    C1 N2 C2 . . 108.5(3) ?
    C1 N2 C6 . . 125.1(3) ?
    C2 N2 C6 . . 126.3(3) ?
    N2 C1 N1 . . 108.3(3) ?
    N2 C1 H1 . . 125.9 ?
    N1 C1 H1 . . 125.9 ?
    C3 C2 N2 . . 107.8(3) ?
    C3 C2 H2 . . 126.1 ?
    N2 C2 H2 . . 126.1 ?
    C2 C3 N1 . . 106.7(3) ?
    C2 C3 H3 . . 126.6 ?
    N1 C3 H3 . . 126.6 ?
    N1 C4 C5 . . 111.4(3) ?
    N1 C4 H4A . . 109.3 ?
    C5 C4 H4A . . 109.3 ?
    N1 C4 H4B . . 109.3 ?
    C5 C4 H4B . . 109.3 ?
    H4A C4 H4B . . 108.0 ?
    C4 C5 H5A . . 109.5 ?
    C4 C5 H5B . . 109.5 ?
    H5A C5 H5B . . 109.5 ?
    C4 C5 H5C . . 109.5 ?
    H5A C5 H5C . . 109.5 ?
    H5B C5 H5C . . 109.5 ?
    N2 C6 H6A . . 109.5 ?
    N2 C6 H6B . . 109.5 ?
    H6A C6 H6B . . 109.5 ?
    N2 C6 H6C . . 109.5 ?
    H6A C6 H6C . . 109.5 ?
    H6B C6 H6C . . 109.5 ?
loop_
    _geom_torsion_atom_site_label_1
    _geom_torsion_atom_site_label_2
    _geom_torsion_atom_site_label_3
    _geom_torsion_atom_site_label_4
    _geom_torsion_site_symmetry_1
    _geom_torsion_site_symmetry_2
    _geom_torsion_site_symmetry_3
    _geom_torsion_site_symmetry_4
    _geom_torsion
    _geom_torsion_publ_flag
    ? ? ? ? ? ? ? ? ? ?
loop_
    _geom_hbond_atom_site_label_D
    _geom_hbond_atom_site_label_H
    _geom_hbond_atom_site_label_A
    _geom_hbond_site_symmetry_D
    _geom_hbond_site_symmetry_H
    _geom_hbond_site_symmetry_A
    _geom_hbond_distance_DH
    _geom_hbond_distance_HA
    _geom_hbond_distance_DA
    _geom_hbond_angle_DHA
    _geom_hbond_publ_flag
    ? ? ? ? ? ? ? ? ? ? ?
_iucr_refine_instructions_details
;
TITL (EMIM)2P2Se8 in P-1
CELL 0.71073   7.8885   9.3783   9.8039 110.390  96.395 102.992
ZERR    1.00   0.0004   0.0004   0.0005   0.003   0.004   0.005
LATT  1
SFAC C H N P SE
UNIT 12 22 4 2 8
L.S. 10
ACTA
HTAB
BOND $H
WGHT    0.025200    0.229200
FVAR       0.97050
P1    4    0.627686   -0.100036    0.130273    11.00000    0.04544    0.03526 =
         0.02585    0.01435    0.00651    0.01325
SE1   5    0.382729   -0.247549   -0.054248    11.00000    0.05605    0.03274 =
         0.03188    0.01201    0.00294    0.00568
SE2   5    0.213805   -0.068467   -0.039162    11.00000    0.03936    0.05217 =
         0.03963    0.02474    0.00866    0.00924
SE3   5    0.777644   -0.267768    0.099959    11.00000    0.07737    0.05977 =
         0.04540    0.02586    0.01621    0.04105
SE4   5    0.566424    0.015577    0.337431    11.00000    0.06387    0.04233 =
         0.02882    0.01247    0.01340    0.01506
N1    3    0.282695    0.485793    0.377268    11.00000    0.04723    0.04101 =
         0.03611    0.01720    0.00873    0.00973
N2    3    0.200487    0.274011    0.421837    11.00000    0.04345    0.04393 =
         0.04313    0.02390    0.00786    0.00888
C1    1    0.228143    0.327898    0.315374    11.00000    0.04607    0.04243 =
         0.03378    0.01468    0.00780    0.00836
AFIX  43
H1    2    0.212188    0.266073    0.214835    11.00000   -1.20000
AFIX   0
C2    1    0.237876    0.400706    0.554169    11.00000    0.06305    0.06631 =
         0.03613    0.02678    0.01384    0.01786
AFIX  43
H2    2    0.229808    0.396088    0.646536    11.00000   -1.20000
AFIX   0
C3    1    0.288448    0.533337    0.527021    11.00000    0.07136    0.04683 =
         0.03289    0.01010    0.01261    0.01212
AFIX  43
H3    2    0.321017    0.637213    0.596465    11.00000   -1.20000
AFIX   0
C4    1    0.318214    0.591074    0.295201    11.00000    0.05409    0.04593 =
         0.05226    0.02765    0.01744    0.00923
AFIX  23
H4A   2    0.359672    0.538240    0.206763    11.00000   -1.20000
H4B   2    0.411487    0.686902    0.357197    11.00000   -1.20000
AFIX   0
C5    1    0.155845    0.634013    0.251330    11.00000    0.06479    0.09451 =
         0.09480    0.06941    0.02456    0.02978
AFIX  33
H5A   2    0.183156    0.702576    0.198578    11.00000   -1.50000
H5B   2    0.115578    0.687677    0.338814    11.00000   -1.50000
H5C   2    0.064129    0.539467    0.188316    11.00000   -1.50000
AFIX   0
C6    1    0.132454    0.106881    0.398278    11.00000    0.06390    0.05111 =
         0.07493    0.03837    0.01318    0.00954
AFIX  33
H6A   2    0.124816    0.098032    0.492191    11.00000   -1.50000
H6B   2    0.211416    0.049570    0.352719    11.00000   -1.50000
H6C   2    0.016484    0.063363    0.334462    11.00000   -1.50000
HKLF 4
REM  (EMIM)2P2Se8 in P-1
REM R1 =  0.0294 for   2622 Fo > 4sig(Fo)  and  0.0574 for all   3719 data
REM    118 parameters refined using      0 restraints
END
WGHT      0.0254      0.2103
REM Highest difference peak  0.472,  deepest hole -0.547,  1-sigma level  0.092
Q1    1   0.2253  0.0605  0.4734  11.00000  0.05    0.47
Q2    1   0.6749 -0.3209  0.0536  11.00000  0.05    0.45
Q3    1   0.6332  0.0757  0.3247  11.00000  0.05    0.37
Q4    1   0.5523  0.0160  0.2084  11.00000  0.05    0.36
Q5    1   0.0023  0.0485  0.4152  11.00000  0.05    0.35
Q6    1   0.3117 -0.1226  0.0019  11.00000  0.05    0.34
Q7    1   0.3175  0.4730  0.5578  11.00000  0.05    0.34
Q8    1   0.5112 -0.1566  0.2411  11.00000  0.05    0.34
Q9    1   0.6935 -0.1935  0.0944  11.00000  0.05    0.33
Q10   1   0.2370  0.2951  0.3814  11.00000  0.05    0.32
Q11   1   0.0070  0.7322  0.1847  11.00000  0.05    0.32
Q12   1   0.2160  0.2001  0.4175  11.00000  0.05    0.32
Q13   1   0.5268 -0.1208  0.0728  11.00000  0.05    0.31
Q14   1   0.5184 -0.1968  0.0192  11.00000  0.05    0.31
Q15   1   0.2769  0.4040  0.1214  11.00000  0.05    0.31
Q16   1   0.6601  0.2051  0.4602  11.00000  0.05    0.30
Q17   1   0.1398  0.2782  0.4389  11.00000  0.05    0.30
Q18   1   0.1887 -0.2372 -0.1596  11.00000  0.05    0.30
Q19   1   0.2587 -0.3340 -0.0389  11.00000  0.05    0.30
Q20   1   0.4777  0.0567  0.3209  11.00000  0.05    0.29
;
