# Supplementary material for: Bis(1-ethyl-3-methyl­imidazolium) 3,6-diselanyl­idene-1,2,4,5-tetra­selena-3,6-diphospha­cyclo­hexane-3,6-di­selen­olate
Source: Acta Crystallogr Sect E Struct Rep Online. 2013 Jul 31;69(Pt 8):o1359–60. doi: 10.1107/S1600536813020308 (PMC3793835; doi:10.1107/S1600536813020308)
Supplement: Supplementary file 2 [file e-69-o1359-Isup2.hkl]

# 
# h,k,l, Fc-squared, Fo-squared, sigma(Fo-squared) and status flag 
# 
data_I
_shelx_title ' (EMIM)2P2Se8 in P-1' 
_shelx_refln_list_code          4 
_shelx_F_calc_maximum      191.98 
_exptl_crystal_F_000       424.00 
_reflns_d_resolution_high  0.7119 
 
loop_ 
 _symmetry_equiv_pos_as_xyz 
 'x, y, z' 
 '-x, -y, -z' 
 
_cell_length_a     7.8885 
_cell_length_b     9.3783 
_cell_length_c     9.8039 
_cell_angle_alpha 110.390 
_cell_angle_beta   96.395 
_cell_angle_gamma 102.992 
 
_shelx_F_squared_multiplier     1.000 
 
loop_ 
 _refln_index_h 
 _refln_index_k 
 _refln_index_l 
 _refln_F_squared_calc 
 _refln_F_squared_meas 
 _refln_F_squared_sigma 
 _refln_observed_status 
   3   0   0      988.12      951.21     11.77 o 
   4   0   0       11.57       13.24      6.39 o 
   5   0   0     7767.49     7720.18     94.86 o 
   6   0   0     1029.27     1000.19     23.24 o 
   7   0   0      673.90      682.59     24.94 o 
   8   0   0        8.14       -0.53     11.67 o 
   9   0   0       85.36       97.31     20.68 o 
  10   0   0       29.07       39.01     25.37 o 
 -10   1   0       22.26       34.69     24.63 o 
  -9   1   0      175.10      156.71     25.57 o 
  -8   1   0      223.80      208.30     20.50 o 
  -7   1   0       30.89       20.17     11.03 o 
  -6   1   0      442.10      446.13     10.44 o 
  -5   1   0     5207.36     5170.92     20.57 o 
  -4   1   0      250.80      248.70      9.90 o 
  -3   1   0    12023.37    11890.78    149.55 o 
   2   1   0     1266.43     1283.85     11.66 o 
   3   1   0      607.90      632.37      6.86 o 
   4   1   0        5.44        7.76      4.75 o 
   5   1   0      620.96      651.32     10.18 o 
   6   1   0       75.22       78.25     11.22 o 
   7   1   0      202.18      217.19     13.18 o 
   8   1   0        0.78        2.12     11.39 o 
   9   1   0       70.11       92.13     14.83 o 
  10   1   0        0.01       22.64     16.15 o 
 -10   2   0       90.67      129.19     21.06 o 
  -9   2   0      288.98      296.91     25.04 o 
  -8   2   0       31.91       27.01     23.53 o 
  -7   2   0      496.77      504.00      9.66 o 
  -6   2   0      536.84      522.75     16.43 o 
  -5   2   0     3683.57     3596.47     55.99 o 
  -4   2   0     3688.49     3202.43    101.65 o 
  -3   2   0     1685.20     1611.06     16.41 o 
   2   2   0     3076.27     3014.20     37.15 o 
   3   2   0     3750.63     3758.65     33.23 o 
   4   2   0      138.97      128.12      9.03 o 
   5   2   0      235.02      218.13      9.68 o 
   6   2   0       93.88       71.14     10.64 o 
   7   2   0      184.38      195.73     21.62 o 
   8   2   0      608.00      635.18     28.25 o 
   9   2   0       17.54       -2.27     40.23 o 
 -11   3   0       13.43       -2.10    117.07 o 
 -10   3   0      282.70      317.14     20.22 o 
  -9   3   0      643.73      628.77     37.37 o 
  -8   3   0      209.37      214.38     20.94 o 
  -7   3   0      307.22      267.48     16.89 o 
  -6   3   0      905.44      928.57     23.15 o 
  -5   3   0      454.98      427.88     16.37 o 
  -4   3   0     5032.30     4695.65     37.42 o 
  -3   3   0     3365.01     3331.68     39.71 o 
  -2   3   0     7033.76     6978.55    108.53 o 
  -1   3   0     7222.49     7211.76     37.90 o 
   0   3   0     5466.23     5428.17     46.83 o 
   1   3   0      572.30      562.72      8.01 o 
   2   3   0     5419.03     5483.33     29.38 o 
   3   3   0    11718.57    12041.76     65.22 o 
   4   3   0      496.60      531.94     14.99 o 
   5   3   0     3243.88     3361.03     56.85 o 
   6   3   0      110.72      106.13      8.55 o 
   7   3   0      238.90      261.59     19.01 o 
   8   3   0      425.88      412.81     25.08 o 
   9   3   0        2.81        4.04     37.83 o 
 -11   4   0        5.60        6.32     34.37 o 
 -10   4   0       14.12        1.64     27.64 o 
  -9   4   0      119.78      136.83     11.89 o 
  -8   4   0        7.83        9.75     10.21 o 
  -7   4   0       33.87       41.03     12.64 o 
  -6   4   0     1082.81     1000.80     38.04 o 
  -5   4   0      595.73      576.55     11.39 o 
  -4   4   0     1129.24     1093.30     12.72 o 
  -3   4   0        7.44        9.01      3.49 o 
  -2   4   0      206.53      214.21      7.45 o 
  -1   4   0     4549.96     4537.16     29.03 o 
   0   4   0     9336.47     9316.87     64.88 o 
   1   4   0     1939.60     2010.28     21.60 o 
   2   4   0      201.72      191.39      9.38 o 
   3   4   0       47.86       55.94      9.01 o 
   4   4   0      878.72      910.49     22.32 o 
   5   4   0     1359.89     1380.43     17.64 o 
   6   4   0       86.84       72.76     12.30 o 
   7   4   0       35.80       26.88      9.53 o 
   8   4   0       38.01       39.24     19.13 o 
 -10   5   0       16.73       31.39     20.21 o 
  -9   5   0        0.89       -0.02     10.69 o 
  -8   5   0      201.85      204.33      8.08 o 
  -7   5   0     1432.13     1402.08     32.22 o 
  -6   5   0      249.53      251.06     11.62 o 
  -5   5   0      127.56      133.35      6.97 o 
  -4   5   0        1.32       -1.75      6.66 o 
  -3   5   0     1529.93     1522.88     34.36 o 
  -2   5   0    12469.16    12366.99    152.98 o 
  -1   5   0     3845.89     3786.93     46.87 o 
   0   5   0      534.03      571.75      9.45 o 
   1   5   0       18.43       14.62      5.12 o 
   2   5   0       20.98       17.49      8.27 o 
   3   5   0      799.55      856.03     12.47 o 
   4   5   0      549.01      533.75     11.39 o 
   5   5   0       66.25       76.10     18.00 o 
   6   5   0      132.37      118.51      9.09 o 
   7   5   0       29.51       44.41     13.78 o 
   8   5   0       39.05       42.82     61.24 o 
 -10   6   0      148.59      172.27     49.49 o 
  -9   6   0        0.30        9.39     16.80 o 
  -8   6   0       28.77       31.36     11.52 o 
  -7   6   0     2106.04     2127.30     44.10 o 
  -6   6   0      316.80      313.34     12.58 o 
  -5   6   0     3587.97     3552.31     77.99 o 
  -4   6   0     1677.18     1705.26     16.18 o 
  -3   6   0        2.22        1.75      5.93 o 
  -2   6   0     3542.86     3536.15     23.26 o 
  -1   6   0     2668.42     2766.69     45.90 o 
   0   6   0     3389.21     3331.50     42.63 o 
   1   6   0     1532.26     1557.88     22.38 o 
   2   6   0      947.92      968.63     14.95 o 
   3   6   0       39.60       50.15      4.64 o 
   4   6   0       48.42       53.38     11.24 o 
   5   6   0      283.00      319.24     20.30 o 
   6   6   0       38.61       18.64     10.66 o 
   7   6   0      201.16      220.34      9.78 o 
 -10   7   0       91.69      103.29     71.54 o 
  -9   7   0       32.54       46.19     17.44 o 
  -8   7   0       32.09       31.00      5.21 o 
  -7   7   0       37.30       41.80     13.49 o 
  -6   7   0      152.82      169.93     10.31 o 
  -5   7   0      403.44      444.74     22.34 o 
  -4   7   0      721.83      736.22     11.07 o 
  -3   7   0       71.46       79.56     10.15 o 
  -2   7   0        1.33        9.15     12.28 o 
  -1   7   0      827.45      807.67     30.32 o 
   0   7   0       23.78       26.63     12.35 o 
   1   7   0       22.98       15.15      7.36 o 
   2   7   0      739.51      782.98     27.49 o 
   3   7   0       55.34       39.07     18.08 o 
   4   7   0       96.94       98.57     13.60 o 
   5   7   0       14.15       -8.20      9.19 o 
   6   7   0       41.61       64.76     33.06 o 
 -10   8   0        5.24        1.63      9.42 o 
  -9   8   0       20.93       25.55     15.46 o 
  -8   8   0       21.60       17.01     11.39 o 
  -7   8   0        2.27       -8.63      8.63 o 
  -6   8   0       21.03       26.49     12.36 o 
  -5   8   0      457.24      460.59      9.76 o 
  -4   8   0      589.64      578.13      8.71 o 
  -3   8   0      462.47      434.72     12.00 o 
  -2   8   0     1236.84     1223.22     28.28 o 
  -1   8   0      516.56      517.35     12.29 o 
   0   8   0      978.59      941.36     42.36 o 
   1   8   0      912.42      968.10     27.70 o 
   2   8   0        3.03        3.14     15.52 o 
   3   8   0      654.39      654.64     15.80 o 
   4   8   0      258.44      256.84     12.12 o 
   5   8   0       15.87       -1.75      9.10 o 
   6   8   0       38.03        9.20     17.47 o 
  -9   9   0      108.39      121.76     28.35 o 
  -8   9   0       96.66      107.68     15.09 o 
  -7   9   0      423.42      416.98     13.57 o 
  -6   9   0       25.77       21.60     18.83 o 
  -5   9   0        0.34       -2.05      5.47 o 
  -4   9   0      408.35      385.58     18.70 o 
  -3   9   0      601.22      574.63     27.17 o 
  -2   9   0     3408.89     3504.39     58.35 o 
  -1   9   0      473.07      549.55     23.13 o 
   0   9   0        1.17        3.04      8.90 o 
   1   9   0       48.92       44.78      9.19 o 
   2   9   0       75.97       92.37     12.00 o 
   3   9   0      679.31      683.38     19.53 o 
   4   9   0      120.20      101.48     14.53 o 
  -8  10   0        3.59       10.99     56.23 o 
  -7  10   0      116.25      109.78      7.73 o 
  -6  10   0        3.50      -35.49     54.57 o 
  -5  10   0      345.89      330.86     19.47 o 
  -4  10   0       75.19       70.82      9.67 o 
  -3  10   0       60.72       72.89     20.40 o 
  -2  10   0      318.43      316.30     21.48 o 
  -1  10   0       28.18       46.54      8.62 o 
   0  10   0       39.74       35.44     16.06 o 
   1  10   0        7.09       -3.06      7.94 o 
   2  10   0       12.08       30.30      6.76 o 
   3  10   0       24.55       41.90     24.08 o 
  -7  11   0      112.86      132.91     17.74 o 
  -6  11   0       49.70       58.28     15.15 o 
  -5  11   0        1.80       -3.77     17.91 o 
  -4  11   0       32.36       56.83     49.22 o 
  -3  11   0       17.73       10.47     11.20 o 
  -2  11   0       54.02       92.37     18.09 o 
  -1  11   0       43.58       64.35     27.99 o 
   0  11   0       58.72       51.64     13.66 o 
   1  11   0      113.41      121.79     13.43 o 
   2  11   0       16.82      -33.17     33.17 o 
  -5  12   0       35.68       16.61     19.50 o 
  -4  12   0       36.37       94.40     45.92 o 
  -3  12   0       30.15       29.27     76.87 o 
  -2  12   0        5.34      -30.24     38.82 o 
  -1  12   0        0.15       18.61     31.72 o 
   0 -12   1       68.82       77.46     20.94 o 
   1 -12   1       30.11       91.71     17.44 o 
   2 -12   1        8.47       43.56     11.95 o 
   3 -12   1       17.42       32.33     10.99 o 
   4 -12   1      355.78      398.63     18.61 o 
   5 -12   1       95.09       84.58     19.34 o 
   6 -12   1       82.21      101.66     13.18 o 
  -2 -11   1      160.39      140.90     19.08 o 
  -1 -11   1      262.70      290.30     15.77 o 
   0 -11   1        5.32       18.66     34.45 o 
   1 -11   1      398.15      441.82     16.70 o 
   2 -11   1      412.83      430.98     28.91 o 
   3 -11   1       10.92        0.40     20.63 o 
   4 -11   1       12.66       -5.55      5.55 o 
   5 -11   1       40.85       83.32     19.11 o 
   6 -11   1       43.36       35.20      8.48 o 
   7 -11   1       51.51       58.41      7.15 o 
  -4 -10   1       85.55       97.73     24.18 o 
  -3 -10   1       15.85       20.03      7.47 o 
  -2 -10   1       35.33       12.49      5.53 o 
  -1 -10   1        0.18       -0.56     17.26 o 
   0 -10   1      101.84       94.98     10.97 o 
   1 -10   1        3.44       13.24     10.94 o 
   2 -10   1        3.28       23.09     19.52 o 
   3 -10   1       56.78       47.59     29.85 o 
   4 -10   1       15.39       10.05     10.67 o 
   5 -10   1        5.98       -4.02     15.72 o 
   6 -10   1       52.50       32.95     16.71 o 
   7 -10   1       93.85      110.57     10.10 o 
   8 -10   1        1.11        9.38     31.38 o 
  -5  -9   1       61.98       54.80     30.45 o 
  -4  -9   1       33.17        8.71      6.36 o 
  -3  -9   1      288.91      307.44      8.05 o 
  -2  -9   1       57.46       63.00     13.62 o 
  -1  -9   1      358.29      344.47     14.10 o 
   0  -9   1        1.79       14.54     22.14 o 
   1  -9   1      389.97      411.84     20.45 o 
   2  -9   1      847.50      872.23     20.14 o 
   3  -9   1      542.43      553.88     34.78 o 
   4  -9   1     1757.72     1807.13     25.36 o 
   5  -9   1       31.60       34.04     20.40 o 
   6  -9   1       22.69       12.96     12.48 o 
   7  -9   1      491.67      517.30     10.77 o 
   8  -9   1        0.15       -3.27      9.57 o 
   9  -9   1      275.44      271.54     42.12 o 
  -6  -8   1        3.67        1.88     12.63 o 
  -5  -8   1        0.80        3.46     14.98 o 
  -4  -8   1       86.43       78.19      7.38 o 
  -3  -8   1       42.98       48.12      7.62 o 
  -2  -8   1      979.58      943.54     25.35 o 
  -1  -8   1     1988.93     1970.87     31.52 o 
   0  -8   1       92.47      105.06     16.53 o 
   1  -8   1        1.96       23.81     10.22 o 
   2  -8   1       85.28       91.60     10.05 o 
   3  -8   1      856.85      814.41     32.80 o 
   4  -8   1     4015.13     4145.68     47.27 o 
   5  -8   1      997.95      966.24     20.16 o 
   6  -8   1       65.26       64.25     11.38 o 
   7  -8   1        9.08       16.51      5.26 o 
   8  -8   1        0.64       -4.70      8.11 o 
   9  -8   1      140.05      138.64     21.61 o 
  10  -8   1       26.61       22.87     30.82 o 
  -7  -7   1       86.23      113.01     28.19 o 
  -6  -7   1        7.14       20.34      7.67 o 
  -5  -7   1      165.81      176.94      8.50 o 
  -4  -7   1      172.74      156.73      7.85 o 
  -3  -7   1      524.73      562.61     20.73 o 
  -2  -7   1      826.05      840.60     14.61 o 
  -1  -7   1      180.28      180.30      6.24 o 
   0  -7   1        2.57       -5.19     10.94 o 
   1  -7   1      154.45      157.85      4.93 o 
   2  -7   1     1783.86     1801.44     41.31 o 
   3  -7   1     1862.93     1766.42     63.17 o 
   4  -7   1        6.73       -3.74     10.80 o 
   5  -7   1       11.17       15.50      5.68 o 
   6  -7   1      340.01      353.67     10.52 o 
   7  -7   1        9.98       11.56     11.05 o 
   8  -7   1      179.39      183.69     11.54 o 
   9  -7   1        1.36       -2.61      9.06 o 
  10  -7   1       17.61        9.42     26.47 o 
  -8  -6   1       62.89       57.87     81.46 o 
  -7  -6   1        0.68       15.64     20.85 o 
  -6  -6   1      689.91      689.79     10.57 o 
  -5  -6   1      590.65      636.11     14.09 o 
  -4  -6   1       40.78       35.02      9.40 o 
  -3  -6   1     1056.72     1036.77     14.72 o 
  -2  -6   1      761.33      778.53     18.04 o 
  -1  -6   1     3573.57     3528.08     39.64 o 
   0  -6   1     3864.75     3967.71     36.91 o 
   1  -6   1     1383.21     1400.47     17.33 o 
   2  -6   1      252.58      266.74      8.27 o 
   3  -6   1     2800.70     2584.61     48.06 o 
   4  -6   1      183.85      184.80      7.35 o 
   5  -6   1      918.21      920.48     16.25 o 
   6  -6   1     1910.24     1850.00     22.11 o 
   7  -6   1     1224.30     1219.64     18.90 o 
   8  -6   1      143.53      132.37     19.85 o 
   9  -6   1       35.49       45.28      7.41 o 
  10  -6   1       27.76       38.71     29.43 o 
  -8  -5   1       20.41       22.79     42.14 o 
  -7  -5   1        0.66       13.09      9.71 o 
  -6  -5   1     1095.73     1165.52     12.54 o 
  -5  -5   1      783.02      820.10     20.09 o 
  -4  -5   1      203.69      191.49      9.67 o 
  -3  -5   1       12.36       22.36      8.65 o 
  -2  -5   1      219.09      202.09      6.33 o 
  -1  -5   1      586.48      569.22      6.88 o 
   0  -5   1      755.05      663.55     10.02 o 
   1  -5   1     1315.27     1327.53     40.53 o 
   2  -5   1     2453.39     2380.62     18.53 o 
   3  -5   1      767.55      714.60      6.84 o 
   4  -5   1     1907.21     1855.68     18.20 o 
   5  -5   1      144.14      131.08      5.95 o 
   6  -5   1     1065.87     1053.57     24.10 o 
   7  -5   1     1137.63     1057.18     35.31 o 
   8  -5   1       25.84       16.64      7.83 o 
   9  -5   1      209.03      223.72     25.13 o 
  10  -5   1       23.84       20.79     15.73 o 
  -9  -4   1        6.58       22.78     22.35 o 
  -8  -4   1       17.33       21.81     15.30 o 
  -7  -4   1       11.46       13.90      9.22 o 
  -6  -4   1       88.43       73.99      5.36 o 
  -5  -4   1      106.49      119.84      9.62 o 
  -4  -4   1       11.52       10.47      6.24 o 
  -3  -4   1     2172.86     2196.31     39.27 o 
  -2  -4   1      713.85      742.91      9.57 o 
  -1  -4   1      276.00      244.90      9.95 o 
   0  -4   1     2623.30     2640.76     30.37 o 
   1  -4   1      209.34      198.14      3.15 o 
   2  -4   1     5401.81     5247.94     50.75 o 
   3  -4   1     2222.71     2242.32     30.89 o 
   4  -4   1      792.05      760.61      5.56 o 
   5  -4   1     1896.09     1812.63     35.52 o 
   6  -4   1      523.70      487.03     10.17 o 
   7  -4   1      396.88      384.71     14.71 o 
   8  -4   1      224.74      225.85     12.15 o 
   9  -4   1       34.30        7.60     53.64 o 
  10  -4   1        6.80       19.05     32.19 o 
  -9  -3   1       10.91       44.92     73.51 o 
  -8  -3   1      349.16      368.77     14.91 o 
  -7  -3   1        6.20       -6.77     13.28 o 
  -6  -3   1       78.91       90.57     11.21 o 
  -5  -3   1       95.96       93.39      7.00 o 
  -4  -3   1     1489.83     1436.83     17.61 o 
  -3  -3   1    17065.70    16992.71    225.96 o 
  -2  -3   1     3609.10     3648.18     30.63 o 
  -1  -3   1     4285.69     4370.39     61.57 o 
   0  -3   1       48.10       49.22      4.26 o 
   1  -3   1      963.78      939.39     10.49 o 
   2  -3   1    36855.61    33965.66    932.94 o 
   3  -3   1     6346.02     6404.37     76.42 o 
   4  -3   1     4503.58     4223.65     98.97 o 
   5  -3   1      145.16      128.69     10.39 o 
   6  -3   1      844.40      753.72     17.94 o 
   7  -3   1      303.47      302.18     15.89 o 
   8  -3   1      321.69      325.53     18.32 o 
   9  -3   1      165.36      155.13     30.34 o 
  10  -3   1       41.83       38.50     26.88 o 
 -10  -2   1       13.45       -2.42     20.17 o 
  -9  -2   1       79.37       48.04     13.21 o 
  -8  -2   1      315.45      301.02     21.06 o 
  -7  -2   1      117.21      119.30      9.40 o 
  -6  -2   1     1155.41     1143.78     15.96 o 
  -5  -2   1      270.92      262.56      7.16 o 
  -4  -2   1     1680.53     1651.13     35.73 o 
  -3  -2   1    11276.84    11352.02     78.91 o 
  -2  -2   1      834.49      854.73      9.43 o 
   3  -2   1      642.15      593.21     17.47 o 
   4  -2   1      524.25      465.69     11.30 o 
   5  -2   1      106.30      119.06      6.55 o 
   6  -2   1      112.58      112.13     14.71 o 
   7  -2   1        0.24       -7.69      7.69 o 
   8  -2   1        5.97        1.76     10.72 o 
   9  -2   1      144.15      150.43     29.54 o 
  10  -2   1        0.20       27.37     44.80 o 
 -10  -1   1        9.50       10.10     49.85 o 
  -9  -1   1       21.61       15.82     16.40 o 
  -8  -1   1       25.50       17.25     18.74 o 
  -7  -1   1      995.41      999.50     24.47 o 
  -6  -1   1      335.53      311.07     14.30 o 
  -5  -1   1       73.27       80.71      8.62 o 
  -4  -1   1      970.45      903.87     10.58 o 
  -3  -1   1       49.58       40.90      3.86 o 
   3  -1   1       21.71        7.11      6.79 o 
   4  -1   1      159.80      130.74      5.92 o 
   5  -1   1     2627.12     2570.25     29.14 o 
   6  -1   1      265.37      270.08      9.25 o 
   7  -1   1      133.72      135.72     18.17 o 
   8  -1   1        0.16        4.37     10.06 o 
   9  -1   1        0.75       12.79     13.52 o 
  10  -1   1       96.45       90.80     29.28 o 
 -10   0   1       25.98       23.70     13.73 o 
  -9   0   1       10.69       23.52     25.92 o 
  -8   0   1      368.38      349.53     19.96 o 
  -7   0   1     1268.29     1322.71     21.57 o 
  -6   0   1      680.72      676.88      9.67 o 
  -5   0   1     1687.16     1601.53     21.19 o 
  -4   0   1     1975.31     1886.98     17.20 o 
  -3   0   1     1135.03     1125.56      9.42 o 
   3   0   1      872.41      858.28      8.93 o 
   4   0   1     2657.51     2608.69     38.62 o 
   5   0   1     6510.64     6420.09     89.80 o 
   6   0   1      114.98      123.11     11.40 o 
   7   0   1     2235.01     2259.08     47.81 o 
   8   0   1       68.66       51.60     14.16 o 
   9   0   1        1.85       -9.84     17.44 o 
  10   0   1       47.45       67.46     18.95 o 
 -10   1   1       15.09       20.53     35.96 o 
  -9   1   1       89.40       96.52     18.92 o 
  -8   1   1        6.16       17.71     12.95 o 
  -7   1   1      586.16      596.01     21.70 o 
  -6   1   1      115.59      110.29      8.19 o 
  -5   1   1      403.22      340.37     10.72 o 
  -4   1   1     5964.12     6014.75     66.79 o 
  -3   1   1     6054.37     5866.68     39.28 o 
   2   1   1    26354.16    24387.49    531.90 o 
   3   1   1     2510.64     2476.86     11.55 o 
   4   1   1       26.58       25.72      5.10 o 
   5   1   1      188.42      199.69     11.84 o 
   6   1   1      402.32      382.98     13.87 o 
   7   1   1      821.51      868.94     20.73 o 
   8   1   1        4.74       -7.16     10.15 o 
   9   1   1        1.80      -16.25     27.66 o 
  10   1   1       11.58       35.49     20.81 o 
 -11   2   1        0.16      -20.58     20.58 o 
 -10   2   1       58.81       81.64     31.71 o 
  -9   2   1      116.39      123.61     16.88 o 
  -8   2   1       65.24       87.82     12.63 o 
  -7   2   1      564.47      549.01     13.42 o 
  -6   2   1      653.87      608.01     26.00 o 
  -5   2   1     2138.66     2068.20     31.87 o 
  -4   2   1     3381.15     3432.04     26.79 o 
  -3   2   1      121.77      124.59      3.46 o 
  -2   2   1      182.82      161.44      5.43 o 
   1   2   1     5506.12     5610.50     75.02 o 
   2   2   1      167.28      166.72     12.13 o 
   3   2   1       76.95       79.21      9.29 o 
   4   2   1      417.37      410.54     11.15 o 
   5   2   1       99.64      101.41     12.62 o 
   6   2   1      173.83      155.68      8.02 o 
   7   2   1       12.76        7.85     24.09 o 
   8   2   1       97.38       63.28      7.98 o 
   9   2   1        3.72      -12.67     20.81 o 
 -11   3   1        1.74       15.29     22.56 o 
 -10   3   1      222.61      263.20     39.79 o 
  -9   3   1        2.04        3.41     35.24 o 
  -8   3   1     1155.68     1177.48     30.61 o 
  -7   3   1      372.77      386.77     27.31 o 
  -6   3   1      181.80      170.89     12.04 o 
  -5   3   1     6120.33     6062.98    113.18 o 
  -4   3   1     1598.01     1555.91     15.83 o 
  -3   3   1    11976.93    11814.88    155.28 o 
  -2   3   1     8127.79     8011.97    111.95 o 
  -1   3   1     1823.71     1760.12     51.92 o 
   0   3   1      134.00      122.49      4.35 o 
   1   3   1     2749.35     2829.95     40.41 o 
   2   3   1     1474.73     1443.91     15.80 o 
   3   3   1      883.70      886.88     12.95 o 
   4   3   1     2349.26     2423.25     30.04 o 
   5   3   1     1307.67     1245.33     36.07 o 
   6   3   1        7.20        4.57      7.15 o 
   7   3   1        9.88       -4.71     25.08 o 
   8   3   1       23.86       11.10     27.70 o 
   9   3   1       95.68      149.35     28.13 o 
 -11   4   1        9.24      -19.86     26.93 o 
 -10   4   1       89.77       93.67     20.78 o 
  -9   4   1        5.48        8.66     24.05 o 
  -8   4   1     1000.97     1004.75     13.08 o 
  -7   4   1      682.88      697.41     21.69 o 
  -6   4   1      173.56      187.58      9.69 o 
  -5   4   1       32.83       23.33     19.48 o 
  -4   4   1     1270.80     1288.78     23.62 o 
  -3   4   1      585.70      610.58     10.96 o 
  -2   4   1     1740.80     1726.86     19.06 o 
  -1   4   1     2119.20     2109.03     33.78 o 
   0   4   1      247.06      246.45     11.79 o 
   1   4   1     2450.27     2445.06     11.84 o 
   2   4   1      100.02       93.38     15.98 o 
   3   4   1      138.23      142.10     11.61 o 
   4   4   1     2305.61     2418.56     26.62 o 
   5   4   1      454.95      500.86     15.04 o 
   6   4   1       66.76       82.70     13.79 o 
   7   4   1       20.90       15.63      6.95 o 
   8   4   1       18.75        6.97     18.02 o 
 -10   5   1        0.05       24.50     29.86 o 
  -9   5   1        1.54        2.11     17.18 o 
  -8   5   1        5.89        1.37     28.94 o 
  -7   5   1       43.83       40.95      8.02 o 
  -6   5   1      151.41      150.58     11.62 o 
  -5   5   1      992.64      908.07     46.87 o 
  -4   5   1      668.28      692.80     14.62 o 
  -3   5   1     1056.02      996.04     13.84 o 
  -2   5   1      779.63      785.58     11.55 o 
  -1   5   1      313.05      279.36     10.07 o 
   0   5   1     3608.14     3564.00     39.30 o 
   1   5   1     2703.87     2752.04     64.72 o 
   2   5   1      702.22      734.66     34.72 o 
   3   5   1      769.59      816.91     29.93 o 
   4   5   1      200.22      189.27     16.96 o 
   5   5   1      287.45      317.74     11.30 o 
   6   5   1      278.36      241.52      9.01 o 
   7   5   1        0.65       -6.91     10.24 o 
   8   5   1        0.46       -3.27     17.70 o 
 -10   6   1       65.38       79.95      8.30 o 
  -9   6   1       46.59       59.37      9.38 o 
  -8   6   1        0.56       -8.24     24.94 o 
  -7   6   1      368.87      351.69     15.91 o 
  -6   6   1     1089.81     1129.19     24.58 o 
  -5   6   1     5387.45     5396.06     52.93 o 
  -4   6   1      133.54      128.65     10.09 o 
  -3   6   1       51.45       60.49      6.49 o 
  -2   6   1      449.26      451.18     11.56 o 
  -1   6   1     1747.29     1744.58     27.14 o 
   0   6   1     9542.92     9679.48     89.74 o 
   1   6   1     1832.99     1811.25     32.71 o 
   2   6   1      147.06      131.36     13.06 o 
   3   6   1        5.96       -3.63      8.46 o 
   4   6   1       12.13       12.77     21.03 o 
   5   6   1      464.68      466.90      9.83 o 
   6   6   1       50.39       54.40     14.27 o 
   7   6   1       97.86       90.57     11.31 o 
 -10   7   1       51.15        2.00     67.77 o 
  -9   7   1       68.28       65.70     21.97 o 
  -8   7   1      303.69      273.84     28.12 o 
  -7   7   1        1.95        0.05     11.32 o 
  -6   7   1       86.81       89.82     17.63 o 
  -5   7   1     1926.43     2023.55     53.68 o 
  -4   7   1       73.54       77.54      9.95 o 
  -3   7   1     1402.59     1477.57     17.11 o 
  -2   7   1      203.10      226.93     16.57 o 
  -1   7   1      196.50      197.53     20.53 o 
   0   7   1     1603.18     1589.49     22.70 o 
   1   7   1      153.46      150.07     21.04 o 
   2   7   1      342.40      363.39     28.53 o 
   3   7   1        6.97        2.88     12.12 o 
   4   7   1       41.86       40.29     13.20 o 
   5   7   1        7.07       15.59     29.71 o 
   6   7   1        6.29       15.45     34.42 o 
  -9   8   1       32.08      100.03     38.86 o 
  -8   8   1       66.60       73.30     18.86 o 
  -7   8   1      107.80      127.77     24.48 o 
  -6   8   1        1.04       10.62     17.56 o 
  -5   8   1      103.25      105.57      9.28 o 
  -4   8   1       35.36        3.11     11.35 o 
  -3   8   1       15.17       24.75      7.58 o 
  -2   8   1       18.44       44.76     16.19 o 
  -1   8   1        7.33       19.83     12.27 o 
   0   8   1        0.95        2.24     11.50 o 
   1   8   1        0.79       -5.88     17.72 o 
   2   8   1      305.78      312.89     26.68 o 
   3   8   1      480.15      523.78     23.39 o 
   4   8   1       65.17       72.38     28.31 o 
   5   8   1        6.47       79.02     34.74 o 
  -9   9   1      103.11      116.63     68.16 o 
  -8   9   1       77.36       56.99     29.62 o 
  -7   9   1        8.99       -3.31     29.19 o 
  -6   9   1      203.15      179.93      7.76 o 
  -5   9   1       48.12       49.66     13.29 o 
  -4   9   1      197.64      208.95     14.65 o 
  -3   9   1      688.83      649.89     17.83 o 
  -2   9   1      873.18      901.03     41.43 o 
  -1   9   1      200.85      205.44      6.46 o 
   0   9   1      489.78      436.04     35.84 o 
   1   9   1      115.30      111.70      6.12 o 
   2   9   1      473.67      489.67     29.06 o 
   3   9   1      367.96      313.34     27.57 o 
   4   9   1        6.51        0.42     29.21 o 
  -8  10   1        0.38      -14.61     36.08 o 
  -7  10   1       27.88       47.31     68.27 o 
  -6  10   1      151.82      119.33     32.64 o 
  -5  10   1      282.26      265.05      8.60 o 
  -4  10   1        2.22       13.93     31.41 o 
  -3  10   1        4.00      -13.08     22.36 o 
  -2  10   1        6.81        1.06     11.21 o 
  -1  10   1      279.24      302.03     39.26 o 
   0  10   1      520.70      563.19     47.10 o 
   1  10   1       52.97       61.85     20.84 o 
   2  10   1       17.71        5.51     12.76 o 
   3  10   1        8.58       12.08     10.14 o 
  -6  11   1       27.32       55.93     19.72 o 
  -5  11   1        0.38        4.69     11.99 o 
  -4  11   1        5.68       27.26     18.20 o 
  -3  11   1      133.34      150.49     16.14 o 
  -2  11   1      253.68      231.76     28.63 o 
  -1  11   1       74.33       75.95     15.33 o 
   0  11   1        0.45        4.20     14.71 o 
   1  11   1       11.48      -23.45     23.45 o 
  -1 -12   2       80.60      115.30     15.93 o 
   0 -12   2       62.62       89.34     14.11 o 
   1 -12   2      265.42      286.59     25.70 o 
   2 -12   2        7.71       56.58     12.79 o 
   3 -12   2       20.32       57.40     20.39 o 
   4 -12   2      159.89      229.26     21.36 o 
   5 -12   2       21.92        7.18     30.75 o 
   6 -12   2      251.77      235.59     36.38 o 
  -3 -11   2       11.43      -12.29     19.62 o 
  -2 -11   2        0.56      -15.01     15.01 o 
  -1 -11   2        2.12       -9.74      9.74 o 
   0 -11   2      337.54      316.84     11.74 o 
   1 -11   2     1197.44     1147.61     41.24 o 
   2 -11   2      170.73      172.72     44.26 o 
   3 -11   2       54.73       81.36     21.23 o 
   4 -11   2        2.67       -6.28     22.47 o 
   5 -11   2       34.18       31.10     21.10 o 
   6 -11   2      516.29      486.45     12.32 o 
   7 -11   2      144.55      151.39     21.56 o 
   8 -11   2       72.31       77.61     37.58 o 
  -4 -10   2        6.86       24.33     26.39 o 
  -3 -10   2       26.76       32.28      8.06 o 
  -2 -10   2       94.07      102.15     10.81 o 
  -1 -10   2      273.28      259.67      7.92 o 
   0 -10   2      462.97      461.86      9.08 o 
   1 -10   2      221.99      213.65      8.82 o 
   2 -10   2       47.60       40.88     22.52 o 
   3 -10   2       20.07       21.95     35.12 o 
   4 -10   2      442.10      430.35     25.18 o 
   5 -10   2      211.17      231.11     28.13 o 
   6 -10   2        3.14       23.17     25.28 o 
   7 -10   2        0.51       -7.99     26.47 o 
   8 -10   2       20.74       51.14    100.48 o 
  -5  -9   2       10.13       49.76     11.81 o 
  -4  -9   2      288.07      296.88      8.51 o 
  -3  -9   2      431.84      433.50     11.18 o 
  -2  -9   2        0.44       -0.62     16.73 o 
  -1  -9   2       45.99       54.85     14.72 o 
   0  -9   2      508.39      484.81     13.90 o 
   1  -9   2      261.19      265.65     14.50 o 
   2  -9   2      822.55      773.15     18.95 o 
   3  -9   2      928.10      955.55     16.80 o 
   4  -9   2      726.79      722.19     42.31 o 
   5  -9   2      558.47      578.92     13.59 o 
   6  -9   2       73.72       68.33     14.61 o 
   7  -9   2       82.99       86.56     12.29 o 
   8  -9   2      165.46      165.56     21.43 o 
   9  -9   2      181.08      186.71     74.45 o 
  -6  -8   2        6.47       -4.11     24.23 o 
  -5  -8   2        0.05      -10.34     10.34 o 
  -4  -8   2      418.75      387.08     17.62 o 
  -3  -8   2      538.29      555.80     14.58 o 
  -2  -8   2      324.10      319.43      9.17 o 
  -1  -8   2      861.62      834.00     12.05 o 
   0  -8   2      229.44      239.83     11.89 o 
   1  -8   2      563.72      565.17     21.28 o 
   2  -8   2        1.46        2.49      6.23 o 
   3  -8   2      948.88      949.89     12.73 o 
   4  -8   2     1506.22     1465.56     17.01 o 
   5  -8   2      323.04      305.99     12.57 o 
   6  -8   2     1077.63     1048.68     11.56 o 
   7  -8   2       64.75       71.81     10.45 o 
   8  -8   2      101.67       86.19     10.47 o 
   9  -8   2      186.47      187.47    132.28 o 
  10  -8   2        2.85       -3.76     18.15 o 
  -7  -7   2       17.23       24.51     10.45 o 
  -6  -7   2       14.18        0.50     16.70 o 
  -5  -7   2        6.04       -6.29      7.62 o 
  -4  -7   2       20.94       16.60      6.54 o 
  -3  -7   2      138.48      130.53      4.75 o 
  -2  -7   2       11.37       24.83      5.74 o 
  -1  -7   2     1158.95     1152.43     14.01 o 
   0  -7   2     1141.19     1186.61     22.48 o 
   1  -7   2      857.48      885.30      8.48 o 
   2  -7   2      891.64      859.87     15.28 o 
   3  -7   2       16.50       25.12     12.28 o 
   4  -7   2      225.03      222.57      8.76 o 
   5  -7   2      360.99      372.43     11.55 o 
   6  -7   2      437.38      414.42     13.03 o 
   7  -7   2      384.16      380.49     13.43 o 
   8  -7   2      117.17      120.66     10.40 o 
   9  -7   2        3.91       18.33      6.37 o 
  10  -7   2       26.91       21.07      9.11 o 
  -8  -6   2       20.60       48.31     40.42 o 
  -7  -6   2       13.02        4.17     15.57 o 
  -6  -6   2      948.14      943.05     11.31 o 
  -5  -6   2      303.29      301.42     14.36 o 
  -4  -6   2      497.24      518.54     16.26 o 
  -3  -6   2      189.15      208.49     15.02 o 
  -2  -6   2     1054.11     1023.83     16.43 o 
  -1  -6   2     9494.05     9210.91    114.87 o 
   0  -6   2     1720.78     1688.23     19.95 o 
   1  -6   2     1849.90     1822.39     29.66 o 
   2  -6   2       14.52       26.45      7.35 o 
   3  -6   2       95.25       91.42      6.95 o 
   4  -6   2     4104.65     4065.71     70.01 o 
   5  -6   2     1433.66     1464.00     18.90 o 
   6  -6   2      980.04      967.15     14.42 o 
   7  -6   2       47.87       47.37      9.70 o 
   8  -6   2      527.80      478.38     30.72 o 
   9  -6   2        0.38        9.11     23.53 o 
  10  -6   2       43.81       57.34     16.35 o 
  -8  -5   2       16.73       17.70     14.84 o 
  -7  -5   2      200.64      193.06      7.39 o 
  -6  -5   2      729.91      717.73     12.44 o 
  -5  -5   2       18.03        1.15      7.76 o 
  -4  -5   2     3227.35     3321.80     34.49 o 
  -3  -5   2     1291.18     1324.23     20.73 o 
  -2  -5   2      208.69      182.74      4.25 o 
  -1  -5   2     7935.39     7971.75     85.11 o 
   0  -5   2     2382.90     2447.89     25.99 o 
   1  -5   2     9868.46     9939.16    110.11 o 
   2  -5   2     3121.50     3040.00     31.76 o 
   3  -5   2     1032.75      990.10     15.04 o 
   4  -5   2       61.09       70.77     10.39 o 
   5  -5   2      565.01      563.20     10.37 o 
   6  -5   2      470.66      437.71     13.51 o 
   7  -5   2      153.51      165.48     16.59 o 
   8  -5   2      516.42      484.24     16.85 o 
   9  -5   2      158.10      206.43     27.37 o 
  10  -5   2        2.80       36.59     12.72 o 
  -9  -4   2       42.19       67.64     20.36 o 
  -8  -4   2       18.40       12.21      9.48 o 
  -7  -4   2        9.52       10.73     13.04 o 
  -6  -4   2       30.09       27.69      5.03 o 
  -5  -4   2      325.89      345.39     15.17 o 
  -4  -4   2      805.68      789.37      7.98 o 
  -3  -4   2      514.98      529.31      7.66 o 
  -2  -4   2      438.44      430.33     11.52 o 
  -1  -4   2       75.62       70.22      4.09 o 
   0  -4   2        0.76       -3.13      4.37 o 
   1  -4   2      310.68      306.08      4.40 o 
   2  -4   2      423.81      438.93      9.12 o 
   3  -4   2       41.26       56.86     15.25 o 
   4  -4   2        7.51        7.59      6.03 o 
   5  -4   2        0.96       -3.50      6.28 o 
   6  -4   2      284.88      264.86      9.29 o 
   7  -4   2      493.70      500.50     11.46 o 
   8  -4   2      172.97      171.32     18.64 o 
   9  -4   2        5.60        4.56     14.97 o 
  10  -4   2        0.30       -2.67     42.50 o 
  -9  -3   2       22.03       -7.74      7.74 o 
  -8  -3   2      200.79      203.87     17.98 o 
  -7  -3   2      115.42      109.88     13.13 o 
  -6  -3   2        0.85       -4.47     11.74 o 
  -5  -3   2     1146.61     1127.01     23.43 o 
  -4  -3   2     1193.29     1191.19     21.67 o 
  -3  -3   2     3933.02     3878.17     31.97 o 
  -2  -3   2     4826.31     4828.16     25.28 o 
  -1  -3   2     9489.06     9569.53     44.44 o 
   0  -3   2      260.11      273.59      8.33 o 
   1  -3   2     3673.93     3583.42     49.75 o 
   2  -3   2    12861.10    13191.16     82.13 o 
   3  -3   2     1590.81     1478.97     25.45 o 
   4  -3   2    13441.98    13387.74    144.76 o 
   5  -3   2      286.60      272.58     11.92 o 
   6  -3   2       18.51       20.62     14.80 o 
   7  -3   2     1505.79     1501.88     26.09 o 
   8  -3   2        3.79       -7.52     25.12 o 
   9  -3   2      476.21      485.58     30.00 o 
  10  -3   2        2.25      -23.25    108.54 o 
 -10  -2   2       56.81      103.68     41.26 o 
  -9  -2   2       47.52       10.67     24.78 o 
  -8  -2   2      227.95      236.97     24.23 o 
  -7  -2   2      372.43      368.06      8.17 o 
  -6  -2   2      850.02      834.73     12.89 o 
  -5  -2   2      295.20      283.85      8.01 o 
  -4  -2   2        1.40        4.50      7.15 o 
  -3  -2   2     1449.63     1398.77     20.91 o 
  -2  -2   2     8295.42     8360.34     72.61 o 
   2  -2   2     2131.90     2166.68     29.40 o 
   3  -2   2     2023.76     2024.97     18.14 o 
   4  -2   2    18501.36    17862.95    223.26 o 
   5  -2   2     1273.20     1223.88     25.26 o 
   6  -2   2      596.77      600.57     25.34 o 
   7  -2   2       44.28       45.42     32.47 o 
   8  -2   2        0.37        8.43     17.29 o 
   9  -2   2      214.61      217.25     13.58 o 
  10  -2   2        1.38       15.26     55.00 o 
 -10  -1   2       36.96       14.92     42.20 o 
  -9  -1   2        4.46      -20.81     31.72 o 
  -8  -1   2       80.91       91.20      6.43 o 
  -7  -1   2      434.81      405.78     16.53 o 
  -6  -1   2        6.46       15.81      5.11 o 
  -5  -1   2      847.24      813.71     16.50 o 
  -4  -1   2     1547.70     1409.97     11.73 o 
  -3  -1   2     3982.60     3918.65     38.60 o 
  -2  -1   2     6968.56     7194.95     86.58 o 
   2  -1   2     5205.97     5458.15     90.06 o 
   3  -1   2     1634.86     1547.67     44.08 o 
   4  -1   2        1.27       -1.01      4.47 o 
   5  -1   2       17.26        0.14      9.41 o 
   6  -1   2      182.94      161.96     25.13 o 
   7  -1   2       94.30       94.79      9.86 o 
   8  -1   2       19.44       18.61     11.87 o 
   9  -1   2        9.87       19.48     17.10 o 
  10  -1   2       28.39       21.58     11.65 o 
 -10   0   2       89.45       80.88     35.27 o 
  -9   0   2        1.61        3.22     21.69 o 
  -8   0   2      450.69      479.82     11.94 o 
  -7   0   2      190.08      206.96      6.39 o 
  -6   0   2     3990.88     4013.17     25.88 o 
  -5   0   2     3692.70     3722.56     27.47 o 
  -4   0   2      334.03      365.64      6.40 o 
  -3   0   2     2933.13     3011.04     39.94 o 
   2   0   2     2873.03     2907.09     15.43 o 
   3   0   2     3069.41     2942.70     49.86 o 
   4   0   2        0.87        3.78      5.84 o 
   5   0   2      447.62      432.32      9.11 o 
   6   0   2     1561.69     1571.35     46.75 o 
   7   0   2     1581.37     1564.86     29.76 o 
   8   0   2        6.76       19.22     20.24 o 
   9   0   2       21.54       24.83     21.08 o 
  10   0   2       13.83       38.56     42.80 o 
 -10   1   2       46.87       34.64      8.75 o 
  -9   1   2       52.59       60.76     15.36 o 
  -8   1   2       62.49       66.82     13.66 o 
  -7   1   2      114.43      124.27      8.57 o 
  -6   1   2     2241.94     2203.60     29.21 o 
  -5   1   2     3498.49     3500.49     18.20 o 
  -4   1   2     1196.26     1267.46     14.06 o 
  -3   1   2     1879.94     1876.80     18.76 o 
  -2   1   2     7122.87     7312.04     70.88 o 
   1   1   2     7105.20     7171.42     94.17 o 
   2   1   2     6865.99     6859.89     98.83 o 
   3   1   2     2283.59     2132.49     13.54 o 
   4   1   2     1787.34     1889.88     20.41 o 
   5   1   2      138.69      128.15     11.11 o 
   6   1   2     1673.14     1677.96     21.30 o 
   7   1   2      957.02      924.12     25.75 o 
   8   1   2       69.47       64.78     19.58 o 
   9   1   2      122.54      131.28     19.54 o 
 -11   2   2       15.59       -2.38     22.11 o 
 -10   2   2        3.12       16.12     12.08 o 
  -9   2   2        3.49       12.74      7.39 o 
  -8   2   2       70.59       78.70      6.11 o 
  -7   2   2       66.70       72.00     16.34 o 
  -6   2   2       35.92       43.93      5.25 o 
  -5   2   2        0.65       -0.36      3.80 o 
  -4   2   2     1026.50     1008.96     11.18 o 
  -3   2   2     2966.69     2909.82     34.67 o 
  -2   2   2     3564.94     3626.34     42.66 o 
  -1   2   2     2986.35     3090.53     40.14 o 
   0   2   2     1471.12     1369.42     81.77 o 
   1   2   2       63.87       68.38      7.48 o 
   2   2   2     1954.18     1969.24     27.09 o 
   3   2   2     2551.76     2479.05     38.65 o 
   4   2   2      774.46      854.34     16.68 o 
   5   2   2      608.24      581.71     27.31 o 
   6   2   2      200.20      194.38     17.58 o 
   7   2   2       26.70       38.79     10.77 o 
   8   2   2       68.33       76.82     41.25 o 
   9   2   2        0.37      -18.48     41.31 o 
 -11   3   2        0.58       30.82     20.62 o 
 -10   3   2       77.68       39.37     24.49 o 
  -9   3   2       97.31      103.57     27.08 o 
  -8   3   2     1479.69     1587.17     20.65 o 
  -7   3   2        0.67      -10.54     10.54 o 
  -6   3   2      579.27      568.70     21.67 o 
  -5   3   2      462.25      430.24      6.89 o 
  -4   3   2     2697.89     2702.45     37.37 o 
  -3   3   2    25483.60    24299.87    187.72 o 
  -2   3   2     2221.43     2238.47     28.08 o 
  -1   3   2     1959.71     1911.93     28.08 o 
   0   3   2      260.22      286.05     12.96 o 
   1   3   2      301.54      313.35     25.77 o 
   2   3   2    11575.99    11730.07    118.31 o 
   3   3   2     1978.00     1912.50     12.23 o 
   4   3   2     1595.52     1614.38     20.61 o 
   5   3   2      108.82      104.75     17.78 o 
   6   3   2      254.02      247.37     12.43 o 
   7   3   2       26.74       35.55     28.19 o 
   8   3   2       20.12      -18.67     22.08 o 
 -11   4   2       36.66       45.96     30.22 o 
 -10   4   2       19.48       11.99     11.60 o 
  -9   4   2       18.69       33.24     18.50 o 
  -8   4   2      920.77      962.65     33.79 o 
  -7   4   2        0.79       -6.24     12.91 o 
  -6   4   2     2475.25     2428.60     32.02 o 
  -5   4   2      332.82      315.29     16.19 o 
  -4   4   2      237.48      226.88      4.90 o 
  -3   4   2     8554.07     8554.22     71.85 o 
  -2   4   2     2342.02     2450.02     43.02 o 
  -1   4   2     5309.29     5522.69     91.68 o 
   0   4   2     2491.90     2577.71     40.60 o 
   1   4   2      287.96      300.55     10.10 o 
   2   4   2      312.75      309.53     17.77 o 
   3   4   2      511.74      499.29     27.13 o 
   4   4   2      585.03      635.48     29.07 o 
   5   4   2       72.96       63.38     17.09 o 
   6   4   2      368.82      415.17     17.04 o 
   7   4   2       44.98       53.51      9.82 o 
   8   4   2        0.95      -15.72     15.72 o 
 -10   5   2        1.49      -16.34     24.97 o 
  -9   5   2        0.18        9.36      6.65 o 
  -8   5   2       33.14       27.69     31.35 o 
  -7   5   2       46.46       56.60     14.53 o 
  -6   5   2      120.68      113.22     12.05 o 
  -5   5   2      390.90      400.37     16.67 o 
  -4   5   2      140.41      137.40     12.95 o 
  -3   5   2       13.90       21.61     11.51 o 
  -2   5   2        8.25       19.32     17.70 o 
  -1   5   2      955.20      934.38     15.34 o 
   0   5   2      577.45      594.81     11.45 o 
   1   5   2       15.97       18.81     10.13 o 
   2   5   2       53.56       57.43     17.30 o 
   3   5   2       26.38       12.81     17.22 o 
   4   5   2      292.77      308.46     21.21 o 
   5   5   2      545.18      556.44     16.48 o 
   6   5   2      104.26      105.72      7.21 o 
   7   5   2        7.94      -19.16     28.63 o 
 -10   6   2       12.26       25.97     86.92 o 
  -9   6   2       52.14       42.57     32.78 o 
  -8   6   2      117.71      170.79     11.04 o 
  -7   6   2      580.22      529.77     17.04 o 
  -6   6   2      557.32      569.53     20.29 o 
  -5   6   2     1233.58     1257.78     11.94 o 
  -4   6   2     1352.65     1389.82     16.14 o 
  -3   6   2     1715.65     1800.00     25.61 o 
  -2   6   2       30.48       22.63      6.03 o 
  -1   6   2     1943.73     1842.20     39.29 o 
   0   6   2     4350.58     4257.47     84.96 o 
   1   6   2      495.34      501.48     22.61 o 
   2   6   2     3099.72     3116.30     43.52 o 
   3   6   2      381.59      391.50     19.01 o 
   4   6   2      207.14      236.33     20.38 o 
   5   6   2      384.49      370.34     14.23 o 
   6   6   2        0.43       -0.07     20.50 o 
 -10   7   2       40.45        8.00     31.42 o 
  -9   7   2       77.65       95.63     13.84 o 
  -8   7   2       86.40       70.86     61.65 o 
  -7   7   2      204.33      193.87     26.60 o 
  -6   7   2       22.85       23.83      6.90 o 
  -5   7   2      214.16      209.65      8.24 o 
  -4   7   2      676.89      683.52     20.08 o 
  -3   7   2     3505.73     3513.07     54.44 o 
  -2   7   2      338.87      360.17      7.99 o 
  -1   7   2        9.84        2.03     12.63 o 
   0   7   2       66.29       77.26      3.66 o 
   1   7   2      452.96      467.15     11.27 o 
   2   7   2     1580.63     1602.57     45.73 o 
   3   7   2      234.17      219.48     12.58 o 
   4   7   2        8.78        9.64      8.52 o 
   5   7   2        7.41       10.07     18.84 o 
   6   7   2       27.95       27.66     15.82 o 
  -9   8   2        5.47      -20.37     37.35 o 
  -8   8   2        2.60        6.10     39.59 o 
  -7   8   2       18.59       17.26     23.79 o 
  -6   8   2      336.92      342.13      9.89 o 
  -5   8   2      858.27      831.66     16.56 o 
  -4   8   2      232.97      234.61      8.17 o 
  -3   8   2        1.53       -6.66     14.15 o 
  -2   8   2        4.65        1.85      9.95 o 
  -1   8   2       27.21       17.66      5.28 o 
   0   8   2      142.47      130.61     11.65 o 
   1   8   2      203.06      210.64      9.25 o 
   2   8   2        7.11        7.56     10.69 o 
   3   8   2       32.05       57.09     28.35 o 
   4   8   2        2.25      -14.35     18.37 o 
  -9   9   2       10.07       41.84     22.85 o 
  -8   9   2      268.31      270.77     68.08 o 
  -7   9   2      161.05      170.74     11.00 o 
  -6   9   2        1.24       -1.86     29.59 o 
  -5   9   2      307.30      310.05     26.85 o 
  -4   9   2      182.39      204.93     10.34 o 
  -3   9   2      432.07      411.21     12.71 o 
  -2   9   2      269.14      286.60     15.60 o 
  -1   9   2       93.79       88.23     16.67 o 
   0   9   2       32.03       35.54     14.54 o 
   1   9   2        3.47       -1.28      6.45 o 
   2   9   2       61.55       39.66     11.73 o 
   3   9   2       26.36       23.30     13.71 o 
  -7  10   2      103.12       77.78    150.40 o 
  -6  10   2       13.53       68.81     23.72 o 
  -5  10   2        1.97       46.41     65.72 o 
  -4  10   2      142.58      123.18     27.45 o 
  -3  10   2        1.83       14.65     17.96 o 
  -2  10   2       15.60      -14.78     61.05 o 
  -1  10   2      137.89       87.20     56.82 o 
   0  10   2       95.81      133.73     50.62 o 
   1  10   2       14.97        0.16     14.71 o 
   2  10   2       46.31       57.64     11.61 o 
  -6  11   2       34.45       -2.80     27.08 o 
  -5  11   2       44.53       50.73     11.40 o 
  -4  11   2       80.42       91.55     20.00 o 
  -3  11   2      134.82      125.72     16.05 o 
  -2  11   2       73.24       96.20     23.27 o 
  -1  11   2        3.00       -9.62     43.14 o 
   2 -13   3      111.99      166.93     13.20 o 
   3 -13   3       31.20       81.48     20.71 o 
  -1 -12   3       77.94       73.65     11.61 o 
   0 -12   3        0.19       -7.66     15.82 o 
   1 -12   3        7.92       12.22     20.70 o 
   2 -12   3       71.30       85.45     12.61 o 
   3 -12   3        4.15       21.84     15.43 o 
   4 -12   3       38.21       21.54     13.24 o 
   5 -12   3       96.80       98.17     10.01 o 
   6 -12   3      121.82      114.23     16.74 o 
  -3 -11   3        0.29        8.83     11.32 o 
  -2 -11   3       10.02       13.73     12.15 o 
  -1 -11   3        6.32       -3.22      7.26 o 
   0 -11   3      235.27      235.98     48.10 o 
   1 -11   3      353.14      329.92     30.05 o 
   2 -11   3      184.04      209.51     21.52 o 
   3 -11   3      649.73      632.15     35.47 o 
   4 -11   3       43.15       17.89     40.23 o 
   5 -11   3      101.85       96.61     26.79 o 
   6 -11   3      231.47      258.64     19.13 o 
   7 -11   3       26.33       12.70     17.78 o 
   8 -11   3      202.93      164.94     23.29 o 
  -4 -10   3        0.87       22.76     11.24 o 
  -3 -10   3      142.75      119.85     15.33 o 
  -2 -10   3       62.23       83.54     13.44 o 
  -1 -10   3       49.01       45.12     18.03 o 
   0 -10   3       24.79       26.45     28.72 o 
   1 -10   3       95.01       82.38      8.15 o 
   2 -10   3      525.76      540.78     15.47 o 
   3 -10   3      683.25      673.10     26.28 o 
   4 -10   3      344.67      326.28     22.19 o 
   5 -10   3       32.04       37.78     13.80 o 
   6 -10   3       14.49       15.87     15.26 o 
   7 -10   3       53.83       71.65     10.60 o 
   8 -10   3       81.99       90.20     54.20 o 
  -5  -9   3       39.78       61.80      8.05 o 
  -4  -9   3      504.72      457.85     14.61 o 
  -3  -9   3      239.78      224.23     10.08 o 
  -2  -9   3      210.97      205.62     10.76 o 
  -1  -9   3      134.82      128.33     21.77 o 
   0  -9   3      137.84      142.78      8.20 o 
   1  -9   3     1584.95     1656.46     17.26 o 
   2  -9   3      594.95      583.32     17.78 o 
   3  -9   3      157.14      147.26     23.69 o 
   4  -9   3        1.82        2.45     13.21 o 
   5  -9   3      272.97      289.14     21.76 o 
   6  -9   3      139.69      130.80     14.34 o 
   7  -9   3      281.96      296.01     11.41 o 
   8  -9   3       84.80       78.75     14.96 o 
   9  -9   3       27.49       10.22     26.81 o 
  -6  -8   3      100.60      113.08     20.09 o 
  -5  -8   3      120.39      103.25      9.59 o 
  -4  -8   3      517.59      489.85     16.66 o 
  -3  -8   3        0.57        3.42      4.97 o 
  -2  -8   3     2300.17     2302.25     25.17 o 
  -1  -8   3      971.68      949.79     15.24 o 
   0  -8   3       41.67       41.08      9.09 o 
   1  -8   3      722.89      722.19     15.65 o 
   2  -8   3      760.53      762.71     13.38 o 
   3  -8   3     1462.26     1479.55     25.33 o 
   4  -8   3      931.06      907.01     41.21 o 
   5  -8   3     1106.15     1085.74     19.96 o 
   6  -8   3      627.92      620.50     16.30 o 
   7  -8   3       97.87       97.20     14.29 o 
   8  -8   3        0.62       11.48     17.71 o 
   9  -8   3       18.21        9.91     17.48 o 
  -7  -7   3      170.60      196.73     14.59 o 
  -6  -7   3        5.46       25.55     10.81 o 
  -5  -7   3        2.18       19.43     10.05 o 
  -4  -7   3       97.21       92.56     12.48 o 
  -3  -7   3        2.39       -3.85      9.80 o 
  -2  -7   3      918.12      876.40     14.69 o 
  -1  -7   3      423.66      437.96      7.67 o 
   0  -7   3       37.65       47.42      5.59 o 
   1  -7   3       24.13       21.89      8.20 o 
   2  -7   3        2.99       11.27      5.14 o 
   3  -7   3      366.93      360.61     19.21 o 
   4  -7   3      717.05      696.28     14.97 o 
   5  -7   3      123.51      115.54     12.86 o 
   6  -7   3       41.61       41.38     14.17 o 
   7  -7   3        9.32       22.54      8.34 o 
   8  -7   3       45.95       62.04     15.02 o 
   9  -7   3      100.51      113.54      8.92 o 
  10  -7   3       54.58       45.60     11.19 o 
  -8  -6   3       32.82       41.11     34.86 o 
  -7  -6   3        4.28       17.15     11.32 o 
  -6  -6   3      138.09      144.97      8.92 o 
  -5  -6   3      156.46      168.77      7.17 o 
  -4  -6   3      369.15      395.42      7.57 o 
  -3  -6   3       78.05       89.62      9.21 o 
  -2  -6   3      440.98      434.39     10.65 o 
  -1  -6   3     2690.79     2539.12     37.39 o 
   0  -6   3     1362.07     1351.62     15.68 o 
   1  -6   3    10201.56    10191.96    157.52 o 
   2  -6   3      772.56      787.00     12.66 o 
   3  -6   3       64.95       78.48      8.29 o 
   4  -6   3     2513.45     2566.88     42.94 o 
   5  -6   3        0.34       -6.84      6.84 o 
   6  -6   3     2215.30     2262.88     65.68 o 
   7  -6   3       97.17      106.22      7.62 o 
   8  -6   3       91.28      103.19     13.94 o 
   9  -6   3       93.16      117.80     25.42 o 
  10  -6   3       67.15       56.12     86.74 o 
  -8  -5   3       74.88       67.26      9.25 o 
  -7  -5   3       37.51       52.66     15.90 o 
  -6  -5   3      366.91      365.95     17.94 o 
  -5  -5   3     1031.24     1007.77     16.36 o 
  -4  -5   3     4421.92     4505.84     38.45 o 
  -3  -5   3      207.93      221.79      6.76 o 
  -2  -5   3      248.64      263.04      5.15 o 
  -1  -5   3        5.39        7.43      3.81 o 
   0  -5   3     4243.63     4321.52     36.65 o 
   1  -5   3    21007.81    20797.50    196.48 o 
   2  -5   3     2720.03     2742.20     28.27 o 
   3  -5   3     2044.98     2022.66     26.55 o 
   4  -5   3       33.81       31.70     11.16 o 
   5  -5   3        1.14        3.15     11.22 o 
   6  -5   3     2685.45     2763.76     41.27 o 
   7  -5   3      265.91      267.62     17.02 o 
   8  -5   3      352.76      321.87     31.12 o 
   9  -5   3        9.65       -9.01     23.36 o 
  10  -5   3       22.66       24.33     37.83 o 
  -9  -4   3        2.76      -12.60     38.35 o 
  -8  -4   3       96.48      104.68     12.91 o 
  -7  -4   3       75.34       91.03      8.80 o 
  -6  -4   3      121.74      138.41     19.09 o 
  -5  -4   3     1402.43     1430.11     21.50 o 
  -4  -4   3      801.59      812.28      9.20 o 
  -3  -4   3      703.46      721.49     11.53 o 
  -2  -4   3     1795.01     1744.06     13.57 o 
  -1  -4   3     1414.88     1333.17     21.64 o 
   0  -4   3     3456.24     3336.02     16.26 o 
   1  -4   3     3308.60     3317.15     28.58 o 
   2  -4   3      412.59      415.36      6.83 o 
   3  -4   3       44.15       50.81      9.05 o 
   4  -4   3      247.16      220.80     16.25 o 
   5  -4   3      311.65      312.62     14.57 o 
   6  -4   3       42.16       47.39      7.47 o 
   7  -4   3       47.34       38.93     10.72 o 
   8  -4   3        1.83        8.38      8.26 o 
   9  -4   3       29.22       44.45     20.49 o 
  10  -4   3        1.01       23.41     10.73 o 
  -9  -3   3      194.75      238.85     16.09 o 
  -8  -3   3      525.63      556.50     14.86 o 
  -7  -3   3       23.23       38.11     19.74 o 
  -6  -3   3       62.22       75.44      8.32 o 
  -5  -3   3      351.46      372.16     11.02 o 
  -4  -3   3     1858.76     1805.91     21.99 o 
  -3  -3   3     3405.61     3345.13     33.63 o 
  -2  -3   3     1758.18     1802.43     10.24 o 
  -1  -3   3        3.25       -2.78      2.78 o 
   0  -3   3     8299.46     8595.62     86.90 o 
   1  -3   3      595.86      625.00      7.25 o 
   2  -3   3     1300.62     1235.25     14.86 o 
   3  -3   3     5769.81     5570.85     97.11 o 
   4  -3   3     4131.35     4224.90     58.40 o 
   5  -3   3      467.31      454.55     23.12 o 
   6  -3   3      410.82      408.05      7.86 o 
   7  -3   3       97.38      125.36     19.33 o 
   8  -3   3      124.25      151.76     14.43 o 
   9  -3   3      490.97      467.15     56.87 o 
  10  -3   3        1.00        4.63     21.26 o 
 -10  -2   3        0.05       12.78     15.70 o 
  -9  -2   3      441.85      458.77     18.69 o 
  -8  -2   3      296.61      291.66     10.90 o 
  -7  -2   3      373.47      345.48     25.29 o 
  -6  -2   3       31.70       50.39     12.97 o 
  -5  -2   3      907.01      894.31     15.13 o 
  -4  -2   3      995.44      981.24     12.57 o 
  -3  -2   3     3979.44     4002.02     54.04 o 
  -2  -2   3     4899.55     5023.50     31.13 o 
  -1  -2   3     7399.28     7628.76     66.19 o 
   0  -2   3     7035.84     7299.56    148.86 o 
   1  -2   3     6546.66     6863.14     93.01 o 
   2  -2   3       14.29       24.78      7.59 o 
   3  -2   3     5299.55     5117.31     99.21 o 
   4  -2   3     6897.66     6637.72    105.82 o 
   5  -2   3      599.62      581.82     31.36 o 
   6  -2   3     2687.14     2820.96     31.02 o 
   7  -2   3      173.23      167.77     10.45 o 
   8  -2   3      163.07      156.29     17.80 o 
   9  -2   3      209.28      235.19     19.09 o 
  10  -2   3       14.76       27.25     43.51 o 
 -10  -1   3        9.70       -5.74     30.24 o 
  -9  -1   3       87.53       95.21     16.29 o 
  -8  -1   3       51.38       39.81     13.60 o 
  -7  -1   3        8.14        7.81      8.54 o 
  -6  -1   3       95.53       83.83      6.95 o 
  -5  -1   3      851.98      825.44     19.67 o 
  -4  -1   3      583.62      600.97      7.42 o 
  -3  -1   3       28.81       34.93      4.12 o 
  -2  -1   3      117.48      105.83      6.65 o 
  -1  -1   3      323.58      322.05      9.00 o 
   1  -1   3     7528.70     7697.68    159.33 o 
   2  -1   3     2490.62     2648.82     49.77 o 
   3  -1   3     1135.37     1111.74     21.12 o 
   4  -1   3      326.88      349.06     12.38 o 
   5  -1   3     1600.70     1568.41     20.06 o 
   6  -1   3      313.03      311.24     10.42 o 
   7  -1   3       70.84       49.26     13.01 o 
   8  -1   3      118.01      113.58     21.21 o 
   9  -1   3        5.44      -10.55     19.70 o 
  10  -1   3       33.24      134.74     88.75 o 
 -10   0   3        0.30       -2.87     26.96 o 
  -9   0   3       79.28       98.12     18.43 o 
  -8   0   3        4.57        0.47      9.00 o 
  -7   0   3      389.49      394.23     16.71 o 
  -6   0   3     5005.10     5048.05     63.55 o 
  -5   0   3      634.04      595.91     14.05 o 
  -4   0   3     1963.07     1874.88     17.76 o 
  -3   0   3        4.83        4.37      5.81 o 
  -2   0   3     1888.31     1927.71     13.05 o 
  -1   0   3    32539.29    29978.92    817.79 o 
   0   0   3     9609.16     9341.16    204.72 o 
   1   0   3     4905.16     4495.22     25.75 o 
   2   0   3      426.07      422.85      9.21 o 
   3   0   3     1015.79      982.23     12.78 o 
   4   0   3     1151.32     1129.44     24.19 o 
   5   0   3      976.74      939.67     18.77 o 
   6   0   3      562.35      580.80     10.71 o 
   7   0   3      152.88      114.69     30.05 o 
   8   0   3      236.51      218.89     24.88 o 
   9   0   3       53.36       28.32     25.47 o 
 -10   1   3        9.27       31.70     20.53 o 
  -9   1   3      484.80      486.83     10.14 o 
  -8   1   3       12.67       20.28      7.72 o 
  -7   1   3      101.40      104.27      7.98 o 
  -6   1   3     4746.18     4551.72     92.28 o 
  -5   1   3      335.48      299.37      7.97 o 
  -4   1   3    10118.55     9910.66     82.74 o 
  -3   1   3     3861.68     3808.49     38.89 o 
  -2   1   3      183.06      183.59      7.65 o 
  -1   1   3     5292.92     5552.93     87.56 o 
   0   1   3     2612.52     2526.49     65.43 o 
   1   1   3     4509.62     4471.01     57.03 o 
   2   1   3     2019.21     1943.41     29.58 o 
   3   1   3     2106.75     2079.22     35.08 o 
   4   1   3      363.54      330.57     22.14 o 
   5   1   3      119.96      104.53      8.27 o 
   6   1   3      226.53      224.32     13.23 o 
   7   1   3       18.55       28.50     10.18 o 
   8   1   3      296.54      375.62     42.49 o 
   9   1   3       83.81      126.36     53.24 o 
 -11   2   3        1.86      -11.72     39.72 o 
 -10   2   3       46.11       29.69     23.27 o 
  -9   2   3      144.98      125.80     13.96 o 
  -8   2   3       30.19       25.29      7.56 o 
  -7   2   3       14.77       28.90     11.58 o 
  -6   2   3       64.83       74.97      6.03 o 
  -5   2   3       17.62       33.10      5.12 o 
  -4   2   3      452.54      449.79      6.90 o 
  -3   2   3      109.24      105.96      4.85 o 
  -2   2   3       35.00       36.13      7.32 o 
  -1   2   3      521.36      604.14     20.41 o 
   0   2   3      718.95      682.56     28.38 o 
   1   2   3      683.09      683.26     23.72 o 
   2   2   3     1281.18     1279.08     15.76 o 
   3   2   3      666.48      711.25      9.07 o 
   4   2   3       36.67       21.85     10.46 o 
   5   2   3       60.61       81.43     13.08 o 
   6   2   3        1.71        5.93     19.48 o 
   7   2   3      245.57      234.80     17.54 o 
   8   2   3      267.15      251.46     18.93 o 
 -11   3   3       13.66        8.59     36.36 o 
 -10   3   3      114.03      112.09     10.77 o 
  -9   3   3       35.95       32.38      5.83 o 
  -8   3   3      222.60      201.78     10.82 o 
  -7   3   3      201.48      195.31     12.22 o 
  -6   3   3      306.15      313.26     11.52 o 
  -5   3   3       64.71       61.81      5.14 o 
  -4   3   3     1103.99     1106.66     13.04 o 
  -3   3   3     3677.34     3710.95     44.60 o 
  -2   3   3     2956.03     2906.57     35.73 o 
  -1   3   3    11982.50    12377.04    115.24 o 
   0   3   3     1099.05     1164.68     40.67 o 
   1   3   3     1383.43     1354.11     36.74 o 
   2   3   3     4015.26     3918.99     46.71 o 
   3   3   3       29.80       16.48      7.02 o 
   4   3   3     2730.35     2719.53     36.16 o 
   5   3   3      639.19      603.08     40.72 o 
   6   3   3        7.97       -2.62      7.38 o 
   7   3   3       51.08       85.06     25.85 o 
   8   3   3       10.94       13.14     32.99 o 
 -10   4   3       99.09      116.96     26.27 o 
  -9   4   3       18.90       37.73     49.36 o 
  -8   4   3      235.50      217.92     18.50 o 
  -7   4   3      775.79      814.30     32.74 o 
  -6   4   3     2106.23     2172.92     53.40 o 
  -5   4   3       88.72       92.38      7.49 o 
  -4   4   3       69.42       76.21     11.70 o 
  -3   4   3      663.48      640.98     20.49 o 
  -2   4   3     3389.33     3496.78     73.65 o 
  -1   4   3    14120.95    13872.85    237.82 o 
   0   4   3     1529.69     1548.42     43.16 o 
   1   4   3        3.37      -15.53     15.53 o 
   2   4   3      113.52      116.24     19.47 o 
   3   4   3      790.32      812.82     33.54 o 
   4   4   3     1919.81     2063.34     43.63 o 
   5   4   3       73.60       63.34     18.14 o 
   6   4   3       50.06       57.81     29.34 o 
   7   4   3        0.24       46.50     47.41 o 
 -10   5   3       87.19      104.46     45.44 o 
  -9   5   3       89.25       67.96     64.21 o 
  -8   5   3       56.50       51.16     22.58 o 
  -7   5   3      139.35      144.39     32.02 o 
  -6   5   3       81.51       92.45     18.27 o 
  -5   5   3       62.94       76.79     10.60 o 
  -4   5   3      767.38      767.51     28.57 o 
  -3   5   3      940.87     1023.61     18.44 o 
  -2   5   3     1048.92     1099.21     33.73 o 
  -1   5   3      953.69      974.05     34.35 o 
   0   5   3        0.16        1.24     14.85 o 
   1   5   3       72.16       80.34     11.20 o 
   2   5   3       21.49       16.51      6.38 o 
   3   5   3       56.00       52.02     26.18 o 
   4   5   3       87.58       89.82     29.12 o 
   5   5   3       42.47       29.02     41.38 o 
   6   5   3        9.11       18.86     35.35 o 
   7   5   3       39.36       73.31     36.40 o 
 -10   6   3       47.23       74.14     44.86 o 
  -9   6   3        9.01      -13.42     18.29 o 
  -8   6   3      255.14      294.11     41.53 o 
  -7   6   3       60.93       50.98     12.62 o 
  -6   6   3      978.88      959.05     42.55 o 
  -5   6   3      622.66      636.12     26.12 o 
  -4   6   3       45.23       39.26      8.93 o 
  -3   6   3      125.10      120.62     11.01 o 
  -2   6   3      271.75      284.25     23.79 o 
  -1   6   3      337.66      326.79     10.01 o 
   0   6   3      117.80      107.64     12.08 o 
   1   6   3      960.84      956.66     33.75 o 
   2   6   3      839.41      836.86     27.97 o 
   3   6   3        4.27       14.07     17.28 o 
   4   6   3        0.25       -8.69     50.59 o 
   5   6   3        0.40       16.85     31.95 o 
   6   6   3      145.40      161.28     17.46 o 
  -9   7   3       25.54       53.77     48.12 o 
  -8   7   3       10.94      -10.86     20.21 o 
  -7   7   3      203.75      198.80      8.91 o 
  -6   7   3      319.50      305.89     19.49 o 
  -5   7   3      553.66      559.37     20.28 o 
  -4   7   3      546.42      529.99     10.69 o 
  -3   7   3      176.25      219.51     20.09 o 
  -2   7   3      747.44      764.96     23.31 o 
  -1   7   3      128.35      131.19     13.67 o 
   0   7   3       16.13        2.60     12.42 o 
   1   7   3     1126.20     1116.86     28.03 o 
   2   7   3      665.94      657.08     44.73 o 
   3   7   3       80.83       74.48     11.02 o 
   4   7   3      197.33      177.59     13.13 o 
   5   7   3       52.77       96.02     19.62 o 
  -9   8   3        2.64       -3.53     15.73 o 
  -8   8   3        4.07      -20.57     21.47 o 
  -7   8   3      128.79      114.93      9.09 o 
  -6   8   3      113.42      109.90     13.37 o 
  -5   8   3       20.88        4.52     10.14 o 
  -4   8   3      102.38      102.50     21.18 o 
  -3   8   3      173.60      182.01     16.84 o 
  -2   8   3      565.87      550.93     22.96 o 
  -1   8   3      574.61      508.49     28.12 o 
   0   8   3      160.18      161.72     29.15 o 
   1   8   3        4.06       -7.25      7.25 o 
   2   8   3       66.59       69.14     10.20 o 
   3   8   3      164.97      115.23     12.01 o 
   4   8   3       36.59       68.28     13.67 o 
  -8   9   3      239.98      306.01    152.12 o 
  -7   9   3        3.59       40.90     28.59 o 
  -6   9   3        3.98       -1.93      8.45 o 
  -5   9   3        8.01      -16.34     18.05 o 
  -4   9   3      335.27      331.35     20.02 o 
  -3   9   3     1483.36     1429.97     42.62 o 
  -2   9   3      295.16      319.99     34.79 o 
  -1   9   3       64.02       54.23     37.54 o 
   0   9   3       25.93       16.03     22.34 o 
   1   9   3       18.23       48.56     23.12 o 
   2   9   3      108.73      122.29     13.37 o 
  -7  10   3       15.28       33.16    102.24 o 
  -6  10   3      191.50      224.45     16.75 o 
  -5  10   3       66.55      101.86     25.39 o 
  -4  10   3       10.05       -7.97     15.65 o 
  -3  10   3      212.59      294.93     50.93 o 
  -2  10   3       53.23       55.60     18.91 o 
  -1  10   3       92.86       95.16     48.15 o 
   0  10   3       13.13      -19.66     19.66 o 
   1  10   3       10.26       27.82     12.44 o 
  -4  11   3        0.31        4.64     13.13 o 
  -3  11   3        3.17       26.35     13.43 o 
   1 -13   4       69.22       71.60     19.93 o 
   2 -13   4        0.77       -1.95     38.69 o 
   3 -13   4       15.75       -5.12     10.82 o 
   4 -13   4       65.94       75.96     29.43 o 
  -2 -12   4      190.11      169.25     22.41 o 
  -1 -12   4      118.00      107.65     17.81 o 
   0 -12   4       22.01       14.57      9.55 o 
   1 -12   4        2.16       -2.23     12.79 o 
   2 -12   4        0.69      -10.40     10.40 o 
   3 -12   4      212.40      207.84     39.06 o 
   4 -12   4      161.60      201.56     15.69 o 
   5 -12   4       19.06       -8.06     12.43 o 
   6 -12   4        0.31       -3.74      7.53 o 
  -3 -11   4        2.72       -5.34     10.14 o 
  -2 -11   4       56.74       41.89      6.59 o 
  -1 -11   4       26.83       29.23      6.76 o 
   0 -11   4      501.11      510.87     19.86 o 
   1 -11   4      334.11      357.77     31.10 o 
   2 -11   4      224.90      206.92     15.92 o 
   3 -11   4       81.85       91.43     36.93 o 
   4 -11   4      191.24      178.87     16.08 o 
   5 -11   4        5.83        2.26      6.50 o 
   6 -11   4      105.30      107.21      8.07 o 
   7 -11   4      227.93      211.31     28.29 o 
  -5 -10   4      123.48      130.84     49.51 o 
  -4 -10   4       56.28       55.41     10.19 o 
  -3 -10   4       17.60       19.27     10.14 o 
  -2 -10   4       16.41       32.06      9.71 o 
  -1 -10   4        0.85        4.60      5.78 o 
   0 -10   4       27.58       31.98     13.63 o 
   1 -10   4        4.94        3.14     16.56 o 
   2 -10   4      150.79      176.38     14.87 o 
   3 -10   4      232.79      234.82     15.88 o 
   4 -10   4        4.70        4.68     22.40 o 
   5 -10   4      350.54      355.03     14.54 o 
   6 -10   4      196.04      199.14     35.85 o 
   7 -10   4       43.23       62.48     22.65 o 
   8 -10   4       43.97       42.12     34.34 o 
  -6  -9   4       11.10      -23.56     29.18 o 
  -5  -9   4        1.03       -3.66      8.53 o 
  -4  -9   4       89.41       77.91      9.49 o 
  -3  -9   4       50.27       27.69      4.27 o 
  -2  -9   4      713.33      662.98     15.37 o 
  -1  -9   4       50.38       44.69      9.79 o 
   0  -9   4       35.77       40.10      3.97 o 
   1  -9   4      956.38      941.25     12.61 o 
   2  -9   4       96.87       98.80      5.77 o 
   3  -9   4     2345.47     2409.66     46.98 o 
   4  -9   4       79.40       80.62      9.27 o 
   5  -9   4       11.07        1.66      8.13 o 
   6  -9   4      503.10      475.38     11.28 o 
   7  -9   4       90.16       95.05     12.71 o 
   8  -9   4      126.86      127.20     16.63 o 
   9  -9   4       12.96      -16.06     64.19 o 
  -7  -8   4      158.88      141.89     10.52 o 
  -6  -8   4        0.10        0.51      6.00 o 
  -5  -8   4       20.99       17.77     12.99 o 
  -4  -8   4       18.57       -7.73     10.18 o 
  -3  -8   4      794.01      762.67     11.64 o 
  -2  -8   4     4480.40     4462.15     33.12 o 
  -1  -8   4      564.98      521.51      9.14 o 
   0  -8   4     1193.42     1196.14     15.42 o 
   1  -8   4      118.40      110.62      4.26 o 
   2  -8   4      137.08      139.48      7.04 o 
   3  -8   4     4492.52     4615.56     44.63 o 
   4  -8   4      901.52      856.03     21.17 o 
   5  -8   4     1023.00     1020.01     16.63 o 
   6  -8   4       23.12       25.91     18.70 o 
   7  -8   4      189.82      193.44     27.62 o 
   8  -8   4      101.73      102.34     20.57 o 
   9  -8   4       39.04       61.32     50.15 o 
  -7  -7   4       59.25       97.06     36.39 o 
  -6  -7   4       68.52       70.02      6.88 o 
  -5  -7   4      288.30      309.35     14.90 o 
  -4  -7   4      405.30      424.72      8.84 o 
  -3  -7   4      996.56      967.96     20.40 o 
  -2  -7   4      902.46      919.90     17.87 o 
  -1  -7   4        9.49        9.57      6.81 o 
   0  -7   4     1157.63     1119.40     18.56 o 
   1  -7   4     1396.93     1404.83     22.30 o 
   2  -7   4      287.26      264.07      9.72 o 
   3  -7   4      550.00      544.71     21.92 o 
   4  -7   4      187.08      197.59     13.64 o 
   5  -7   4      181.98      187.51      8.65 o 
   6  -7   4      109.05       94.83      8.86 o 
   7  -7   4       17.95       15.23      6.65 o 
   8  -7   4       43.97       58.43      7.64 o 
   9  -7   4       19.26       18.84     32.22 o 
  -8  -6   4       19.18        6.79     34.12 o 
  -7  -6   4      115.51      115.81     24.87 o 
  -6  -6   4      699.42      734.53      9.60 o 
  -5  -6   4        1.82       -4.46     12.24 o 
  -4  -6   4       29.80       46.01      9.64 o 
  -3  -6   4      911.96      906.52     14.48 o 
  -2  -6   4       23.98       10.14      3.77 o 
  -1  -6   4     1236.97     1159.40     16.06 o 
   0  -6   4     1275.11     1234.90     14.29 o 
   1  -6   4      493.97      467.34      8.04 o 
   2  -6   4     2529.54     2419.92     32.71 o 
   3  -6   4       68.90       72.26      7.44 o 
   4  -6   4      506.85      511.55     14.63 o 
   5  -6   4     1217.73     1114.17     31.94 o 
   6  -6   4     1744.85     1820.07     50.54 o 
   7  -6   4       51.07       60.57     15.14 o 
   8  -6   4      155.71      148.56     17.37 o 
   9  -6   4       35.76       10.69     21.34 o 
  10  -6   4        0.28        1.00     43.11 o 
  -9  -5   4       31.59       31.30     25.94 o 
  -8  -5   4        3.26       14.49     15.48 o 
  -7  -5   4      139.96      139.39     10.31 o 
  -6  -5   4      517.98      546.42     16.90 o 
  -5  -5   4      469.65      446.65      9.21 o 
  -4  -5   4     1032.81     1057.97     10.32 o 
  -3  -5   4     1890.43     1881.01     23.57 o 
  -2  -5   4      854.31      858.89     13.86 o 
  -1  -5   4     1087.51     1090.96     14.64 o 
   0  -5   4     3897.30     4165.10     46.99 o 
   1  -5   4     9136.01     9280.23    130.86 o 
   2  -5   4     2708.07     2630.70     27.46 o 
   3  -5   4    10924.50    10798.90     88.71 o 
   4  -5   4      509.36      513.06     15.66 o 
   5  -5   4      304.79      284.86     14.38 o 
   6  -5   4     1811.41     1867.26     57.48 o 
   7  -5   4       43.04       63.04     16.62 o 
   8  -5   4      986.09     1051.75     52.97 o 
   9  -5   4       13.01        1.30     49.92 o 
  10  -5   4        6.53       -9.45     32.50 o 
  -9  -4   4        4.94      -13.61     13.61 o 
  -8  -4   4       36.08       34.04     15.36 o 
  -7  -4   4       46.19       37.68     13.69 o 
  -6  -4   4       78.11       75.25      5.56 o 
  -5  -4   4       16.33       19.09      5.49 o 
  -4  -4   4        2.36       -3.53      3.53 o 
  -3  -4   4     1617.17     1591.12     22.43 o 
  -2  -4   4     4810.96     4656.45    106.61 o 
  -1  -4   4     1320.85     1449.82     13.30 o 
   0  -4   4        8.31        9.23      5.57 o 
   1  -4   4      488.87      495.46     12.63 o 
   2  -4   4     3968.14     4046.33     72.52 o 
   3  -4   4     5680.14     5622.59     52.92 o 
   4  -4   4     1516.97     1590.19     57.91 o 
   5  -4   4      120.87      128.86     18.52 o 
   6  -4   4        4.68        5.05      8.29 o 
   7  -4   4      228.31      213.94      9.11 o 
   8  -4   4      180.84      194.68     13.61 o 
   9  -4   4        1.93       30.07     44.77 o 
  10  -4   4        0.02      -34.59     34.59 o 
  -9  -3   4      187.30      153.89     13.08 o 
  -8  -3   4       50.66       58.57      8.62 o 
  -7  -3   4      378.29      394.44     10.34 o 
  -6  -3   4       88.58       85.53     14.89 o 
  -5  -3   4      300.19      295.94     12.44 o 
  -4  -3   4     6847.01     6771.06     70.74 o 
  -3  -3   4     3418.50     3427.11     20.33 o 
  -2  -3   4     2213.03     2262.34     19.26 o 
  -1  -3   4     1276.55     1286.39      8.81 o 
   0  -3   4      177.21      181.33      6.19 o 
   1  -3   4     6900.06     7129.75     78.23 o 
   2  -3   4     6215.67     6463.50     75.67 o 
   3  -3   4     1721.91     1817.12     18.77 o 
   4  -3   4      164.86      147.63     17.85 o 
   5  -3   4     1818.26     1811.02     45.31 o 
   6  -3   4        3.14        4.36     12.18 o 
   7  -3   4      271.39      298.48     15.48 o 
   8  -3   4       41.92       49.25     37.12 o 
   9  -3   4       44.29        0.18     29.21 o 
  10  -3   4       33.79       53.13     96.74 o 
 -10  -2   4        1.46       10.16     26.99 o 
  -9  -2   4      290.71      291.28     18.15 o 
  -8  -2   4       19.80       23.27     17.22 o 
  -7  -2   4     2009.25     1986.39     56.70 o 
  -6  -2   4     1271.25     1234.10     23.97 o 
  -5  -2   4       37.65       44.64      6.00 o 
  -4  -2   4     3565.65     3492.93     31.06 o 
  -3  -2   4     1334.78     1315.00     15.48 o 
  -2  -2   4    11105.89    11334.05     94.44 o 
  -1  -2   4     6256.37     6244.85     59.32 o 
   0  -2   4     2899.46     2948.61     53.75 o 
   1  -2   4       16.08       19.31      6.90 o 
   2  -2   4     2932.75     3072.53     40.92 o 
   3  -2   4     1093.92     1111.29     26.58 o 
   4  -2   4      770.96      755.62     18.34 o 
   5  -2   4     3223.32     3336.60     47.27 o 
   6  -2   4     1214.03     1170.13     24.81 o 
   7  -2   4       65.61       76.30      7.17 o 
   8  -2   4       12.98       32.43     28.33 o 
   9  -2   4       14.91       33.89     14.33 o 
 -10  -1   4        0.49       -6.58     59.53 o 
  -9  -1   4       43.72       19.47     13.70 o 
  -8  -1   4       91.63       96.50     14.16 o 
  -7  -1   4      862.17      862.90     10.59 o 
  -6  -1   4      158.66      150.15     15.60 o 
  -5  -1   4        2.00        7.82      9.59 o 
  -4  -1   4      371.62      382.47      5.34 o 
  -3  -1   4      144.75      148.30      4.88 o 
  -2  -1   4       42.55       44.45      5.80 o 
  -1  -1   4       38.52       12.55      8.73 o 
   0  -1   4      245.41      210.26     13.41 o 
   1  -1   4      129.16      135.92     12.00 o 
   2  -1   4     1325.31     1363.57     36.25 o 
   3  -1   4      911.89      823.65     13.06 o 
   4  -1   4      474.36      484.65     19.19 o 
   5  -1   4     1639.01     1658.05     39.08 o 
   6  -1   4      328.33      356.25     24.10 o 
   7  -1   4       64.50       76.06     28.38 o 
   8  -1   4       21.14       47.30     20.97 o 
   9  -1   4       33.35       28.25     43.97 o 
 -10   0   4        1.08       -2.19     10.25 o 
  -9   0   4       32.36       32.72     11.53 o 
  -8   0   4       75.24       88.36     15.76 o 
  -7   0   4        8.54       11.84     10.10 o 
  -6   0   4      487.70      518.61      7.42 o 
  -5   0   4      907.70      907.05     10.80 o 
  -4   0   4     5133.28     5070.59     72.66 o 
  -3   0   4      435.98      447.22      7.78 o 
  -2   0   4      771.58      771.90      9.40 o 
  -1   0   4     4530.28     4736.21     73.31 o 
   0   0   4     2487.69     2345.13     31.82 o 
   1   0   4    13427.90    12830.25    396.52 o 
   2   0   4     1250.02     1218.67     39.93 o 
   3   0   4      394.15      395.14      8.66 o 
   4   0   4     2544.42     2486.16     57.98 o 
   5   0   4       64.50       55.67      7.21 o 
   6   0   4     1093.54     1091.48     28.73 o 
   7   0   4      150.10      141.89     22.51 o 
   8   0   4       38.89       12.39     33.66 o 
   9   0   4        4.93        3.36     30.93 o 
 -10   1   4       46.24       39.20     29.84 o 
  -9   1   4      172.25      165.20     18.72 o 
  -8   1   4       82.45       88.58     11.09 o 
  -7   1   4       24.05       26.07      8.84 o 
  -6   1   4      405.88      403.24     14.19 o 
  -5   1   4     2592.88     2629.67     38.95 o 
  -4   1   4    15233.95    15013.85    149.88 o 
  -3   1   4      226.95      207.15      5.04 o 
  -2   1   4     1897.37     1931.30     37.99 o 
  -1   1   4     1791.24     1950.48     46.22 o 
   0   1   4     2718.10     2527.53    113.60 o 
   1   1   4    27113.07    26630.78    388.72 o 
   2   1   4     2497.46     2475.46     24.65 o 
   3   1   4     1621.93     1660.49     20.50 o 
   4   1   4        3.55       13.08     16.76 o 
   5   1   4        1.33        3.52      4.49 o 
   6   1   4      633.08      644.18     14.81 o 
   7   1   4       17.95       27.64     26.49 o 
   8   1   4      231.95      222.89     26.00 o 
 -10   2   4       49.88       81.83     16.36 o 
  -9   2   4       32.12       55.34     29.78 o 
  -8   2   4      257.39      242.97     15.84 o 
  -7   2   4      513.93      467.34     16.72 o 
  -6   2   4      153.24      158.33      9.90 o 
  -5   2   4      626.29      609.05     10.99 o 
  -4   2   4     2371.67     2441.35     16.13 o 
  -3   2   4      507.03      530.99     10.29 o 
  -2   2   4     2005.41     2032.90     38.14 o 
  -1   2   4     2535.52     2672.61     53.17 o 
   0   2   4      821.13      783.05     19.02 o 
   1   2   4     1022.47      957.99     42.96 o 
   2   2   4      129.05      132.93     10.51 o 
   3   2   4       86.28       84.64     12.51 o 
   4   2   4        9.75      -17.80     17.80 o 
   5   2   4       52.09       45.39     13.67 o 
   6   2   4        0.72      -22.46     25.99 o 
   7   2   4        7.92      -12.02     16.39 o 
   8   2   4       26.25       27.39     28.13 o 
 -10   3   4        4.03       -5.17     40.98 o 
  -9   3   4      294.60      305.91     22.15 o 
  -8   3   4      324.22      327.35     25.84 o 
  -7   3   4        8.99        7.94     14.16 o 
  -6   3   4      446.07      443.35     21.25 o 
  -5   3   4      870.29      853.68     11.45 o 
  -4   3   4     1392.64     1409.01     12.07 o 
  -3   3   4     1239.90     1281.57     18.06 o 
  -2   3   4     1856.67     1900.20     42.52 o 
  -1   3   4      887.76      879.41     31.43 o 
   0   3   4      965.17      992.62     16.10 o 
   1   3   4       64.78       73.28     11.79 o 
   2   3   4       36.65       26.74     17.21 o 
   3   3   4     1919.79     1967.63     46.76 o 
   4   3   4     1898.87     1928.24     30.17 o 
   5   3   4        8.56      -18.42     31.94 o 
   6   3   4       57.21       32.80     25.64 o 
   7   3   4        8.20       76.80     60.87 o 
 -10   4   4       32.15       61.10     23.98 o 
  -9   4   4      266.50      280.54     72.43 o 
  -8   4   4      711.02      634.39     45.87 o 
  -7   4   4      246.64      290.47     14.54 o 
  -6   4   4      385.34      376.30      8.98 o 
  -5   4   4     1143.92     1142.69     16.24 o 
  -4   4   4       66.71       78.67      5.95 o 
  -3   4   4      602.07      639.74     30.23 o 
  -2   4   4     2554.46     2612.61     70.45 o 
  -1   4   4     3459.62     3458.85     93.36 o 
   0   4   4     1923.20     1909.55     40.47 o 
   1   4   4     3417.98     3455.04    105.55 o 
   2   4   4      168.87      170.91     24.57 o 
   3   4   4     1088.15     1111.86     30.48 o 
   4   4   4     1482.04     1482.01     78.42 o 
   5   4   4       57.95       61.76     32.99 o 
   6   4   4      458.53      463.90     30.49 o 
   7   4   4       34.12       18.53     17.68 o 
 -10   5   4       12.06        6.65     30.51 o 
  -9   5   4        1.03        9.32     41.32 o 
  -8   5   4       95.88      110.18     10.75 o 
  -7   5   4       28.68       43.00      9.00 o 
  -6   5   4       34.66       34.26     14.90 o 
  -5   5   4      817.66      816.24     19.94 o 
  -4   5   4      992.57     1036.17     33.20 o 
  -3   5   4       31.05       34.50     15.95 o 
  -2   5   4       97.32       90.76     14.14 o 
  -1   5   4      194.52      220.07     17.84 o 
   0   5   4      849.96      875.09     14.98 o 
   1   5   4     1503.93     1405.32     40.54 o 
   2   5   4      619.07      613.99     26.99 o 
   3   5   4       70.92       57.51     18.45 o 
   4   5   4        5.72       13.47     18.06 o 
   5   5   4      129.71      129.68     40.99 o 
   6   5   4       51.10       36.60     43.09 o 
 -10   6   4        1.40        2.09     18.17 o 
  -9   6   4       24.05       21.16     58.99 o 
  -8   6   4        1.98       12.08     40.64 o 
  -7   6   4      407.88      361.83     42.29 o 
  -6   6   4     1872.63     1892.78     42.36 o 
  -5   6   4      186.34      192.04     20.08 o 
  -4   6   4      361.07      383.18     15.92 o 
  -3   6   4        1.68       18.70     38.57 o 
  -2   6   4      101.74      115.02     22.43 o 
  -1   6   4     2621.10     2628.16     67.84 o 
   0   6   4      839.99      831.52     39.60 o 
   1   6   4      298.02      288.27     37.62 o 
   2   6   4       96.06       67.76     16.06 o 
   3   6   4       57.07       56.58      7.24 o 
   4   6   4        0.34       20.91     47.44 o 
   5   6   4        8.96       10.98     13.83 o 
  -9   7   4      218.18      209.01     66.06 o 
  -8   7   4       37.38       48.92     41.37 o 
  -7   7   4        4.71       29.34     17.31 o 
  -6   7   4      777.53      750.40     48.66 o 
  -5   7   4      360.31      372.20     28.38 o 
  -4   7   4      946.36      954.51     33.38 o 
  -3   7   4      737.06      809.70     31.60 o 
  -2   7   4       27.30       11.44     12.82 o 
  -1   7   4       85.83       90.09      9.83 o 
   0   7   4      128.15      135.86     10.56 o 
   1   7   4      243.70      262.58     18.97 o 
   2   7   4       43.72       24.73     42.44 o 
   3   7   4      217.57      247.91     49.39 o 
   4   7   4       93.21       58.74     17.21 o 
  -8   8   4       47.41       58.80     29.05 o 
  -7   8   4        3.54       27.73     29.20 o 
  -6   8   4        3.43       -7.10      7.10 o 
  -5   8   4       50.69       84.73     62.90 o 
  -4   8   4        9.10       23.34     24.52 o 
  -3   8   4        1.15        0.20      6.54 o 
  -2   8   4        9.61       22.20     16.13 o 
  -1   8   4        4.57        1.64     12.83 o 
   0   8   4       95.18       83.26     21.95 o 
   1   8   4       79.53       98.70     25.13 o 
   2   8   4      111.72      116.89     10.14 o 
   3   8   4      103.71      101.63     13.13 o 
  -7   9   4       66.22       52.93     41.87 o 
  -6   9   4       85.61       56.16     47.53 o 
  -5   9   4       14.61       32.50     25.47 o 
  -4   9   4      221.97      202.38     47.36 o 
  -3   9   4      202.05      182.49     12.41 o 
  -2   9   4      114.13      145.60     40.49 o 
  -1   9   4      491.40      527.45     39.01 o 
   0   9   4      186.80      164.68     31.33 o 
   1   9   4      112.26       85.07     37.64 o 
  -6  10   4      269.21      336.71     18.39 o 
  -5  10   4       12.34       -5.54     16.95 o 
  -4  10   4        1.82       43.13     16.03 o 
  -3  10   4       13.10       -9.44     18.14 o 
  -2  10   4       92.97       24.84     17.45 o 
  -1  10   4      481.00      496.74     20.87 o 
   1 -13   5       11.51      -31.10     68.54 o 
   2 -13   5       23.77        8.94     12.40 o 
   3 -13   5       25.09       49.03     17.69 o 
   4 -13   5       58.75       50.37     14.38 o 
  -2 -12   5        3.81       26.11     41.36 o 
  -1 -12   5        0.09      -27.51     27.51 o 
   0 -12   5      150.15      129.39     15.47 o 
   1 -12   5       86.19      121.79     21.06 o 
   2 -12   5       13.25        1.37     20.15 o 
   3 -12   5      186.57      205.69      9.50 o 
   4 -12   5       18.09       18.11      7.80 o 
   5 -12   5      160.84      168.53     22.27 o 
   6 -12   5       26.44       20.36     11.03 o 
  -3 -11   5       57.30      103.31     38.90 o 
  -2 -11   5       30.33       42.49     14.94 o 
  -1 -11   5      182.06      180.19     11.29 o 
   0 -11   5     1034.08     1023.87     22.29 o 
   1 -11   5      196.16      173.56     18.57 o 
   2 -11   5      346.33      353.37     25.39 o 
   3 -11   5       40.35       42.54     24.57 o 
   4 -11   5       21.05       45.52     15.10 o 
   5 -11   5      226.17      219.04     11.08 o 
   6 -11   5      113.29      135.55     15.66 o 
   7 -11   5      110.09      126.53     40.63 o 
  -5 -10   5      108.71       84.57     14.09 o 
  -4 -10   5       40.62       53.07     11.67 o 
  -3 -10   5      335.29      328.48     17.99 o 
  -2 -10   5      280.30      272.37     10.19 o 
  -1 -10   5      269.37      245.12      6.69 o 
   0 -10   5      318.27      309.54      6.46 o 
   1 -10   5       10.37       10.14      6.72 o 
   2 -10   5      538.20      528.32     11.95 o 
   3 -10   5      321.60      306.02     10.96 o 
   4 -10   5       21.97       10.36     14.46 o 
   5 -10   5       13.73       43.07     17.15 o 
   6 -10   5        0.60       15.82     26.37 o 
   7 -10   5       20.20        8.84     20.97 o 
   8 -10   5        1.70        8.99     14.57 o 
  -6  -9   5       10.91      -13.62     28.23 o 
  -5  -9   5        0.63       -1.41      8.32 o 
  -4  -9   5      225.74      230.77     14.08 o 
  -3  -9   5       56.44       61.02      9.41 o 
  -2  -9   5        5.68       -4.43      4.43 o 
  -1  -9   5      186.57      191.19      8.84 o 
   0  -9   5       65.19       60.88      8.72 o 
   1  -9   5       91.90       89.16     10.39 o 
   2  -9   5      110.52      106.39      9.36 o 
   3  -9   5      444.95      442.78     22.02 o 
   4  -9   5       55.75       54.69      9.72 o 
   5  -9   5       93.53       99.66     17.28 o 
   6  -9   5       65.44       65.78     16.47 o 
   7  -9   5       32.95       31.97     13.00 o 
   8  -9   5      252.05      238.12     12.94 o 
  -7  -8   5       56.41       79.12     12.46 o 
  -6  -8   5       10.99       29.94     34.59 o 
  -5  -8   5        2.84        5.70     10.80 o 
  -4  -8   5      107.72       99.17      5.09 o 
  -3  -8   5      346.45      303.72     17.36 o 
  -2  -8   5      862.91      837.68     17.84 o 
  -1  -8   5     1163.35     1156.70     18.73 o 
   0  -8   5     2391.14     2451.09     32.30 o 
   1  -8   5       61.64       65.15     11.25 o 
   2  -8   5      707.61      732.87     14.24 o 
   3  -8   5     1654.47     1618.59     26.46 o 
   4  -8   5      470.79      441.84      8.99 o 
   5  -8   5     2804.16     2851.02     62.36 o 
   6  -8   5      114.80      133.83     15.07 o 
   7  -8   5       29.40       25.83     29.32 o 
   8  -8   5      131.74      143.40     20.27 o 
   9  -8   5        6.42       16.81     42.70 o 
  -7  -7   5       10.14       -4.20     26.28 o 
  -6  -7   5      211.78      211.40     25.37 o 
  -5  -7   5      117.44      124.61      9.37 o 
  -4  -7   5       11.95       13.98      7.22 o 
  -3  -7   5       86.33       75.11     13.72 o 
  -2  -7   5        3.24       11.08      4.19 o 
  -1  -7   5     3228.29     3167.01     46.12 o 
   0  -7   5     5312.93     5402.65     30.44 o 
   1  -7   5      656.90      631.44     11.74 o 
   2  -7   5       28.06       34.46     14.33 o 
   3  -7   5       72.31       90.20      5.90 o 
   4  -7   5      700.36      722.68     20.12 o 
   5  -7   5     1636.44     1632.69     53.86 o 
   6  -7   5      264.21      291.62     23.42 o 
   7  -7   5       16.10       28.08     14.78 o 
   8  -7   5        1.38      -14.22     14.22 o 
   9  -7   5       13.99        7.81     24.18 o 
  -8  -6   5        0.08       11.97     39.64 o 
  -7  -6   5      133.23      141.53     15.79 o 
  -6  -6   5      240.48      248.52     22.41 o 
  -5  -6   5       46.15       73.75     11.01 o 
  -4  -6   5      395.06      409.38      9.16 o 
  -3  -6   5      442.48      408.62      8.96 o 
  -2  -6   5     1802.15     1736.30     32.42 o 
  -1  -6   5     2206.34     2148.47     14.49 o 
   0  -6   5        5.17        1.61      5.10 o 
   1  -6   5      182.51      189.70      5.47 o 
   2  -6   5      371.46      383.12     11.38 o 
   3  -6   5      272.87      273.54      6.80 o 
   4  -6   5     1534.29     1548.59     26.48 o 
   5  -6   5       15.68       22.65     11.91 o 
   6  -6   5       57.45       61.85     20.62 o 
   7  -6   5      232.55      248.80     35.47 o 
   8  -6   5       35.24       43.31     10.14 o 
   9  -6   5       35.27       70.61      8.88 o 
  -9  -5   5       39.44       79.70     39.14 o 
  -8  -5   5       13.06        6.79      8.43 o 
  -7  -5   5      307.17      303.86     18.86 o 
  -6  -5   5        2.64        3.16     20.19 o 
  -5  -5   5     2623.33     2656.88     41.49 o 
  -4  -5   5     1480.51     1488.64     33.30 o 
  -3  -5   5      166.28      162.50      8.72 o 
  -2  -5   5      466.61      478.16     11.76 o 
  -1  -5   5     1664.91     1692.18     17.09 o 
   0  -5   5     2593.04     2538.11     19.95 o 
   1  -5   5     1724.38     1703.89     28.22 o 
   2  -5   5     4871.65     5039.75     65.76 o 
   3  -5   5     1141.82     1120.60     15.56 o 
   4  -5   5     1171.36     1206.79     31.66 o 
   5  -5   5       14.60       24.26     14.29 o 
   6  -5   5      119.76      136.37     34.37 o 
   7  -5   5      985.46      983.25     25.95 o 
   8  -5   5      593.00      581.67     36.08 o 
   9  -5   5       20.34       35.45     30.63 o 
  -9  -4   5        9.70        3.19     30.22 o 
  -8  -4   5       64.21       46.45     25.20 o 
  -7  -4   5       74.39       59.60     13.52 o 
  -6  -4   5        4.67       -0.17     13.34 o 
  -5  -4   5     1607.60     1699.52     10.86 o 
  -4  -4   5      463.79      488.58     10.80 o 
  -3  -4   5      708.87      730.98     14.31 o 
  -2  -4   5        1.32        7.42      4.20 o 
  -1  -4   5     1345.86     1394.47     18.62 o 
   0  -4   5      119.48       88.08     10.50 o 
   1  -4   5        1.46        0.61      6.68 o 
   2  -4   5     2664.19     2797.74     43.80 o 
   3  -4   5     2045.88     2086.08     51.34 o 
   4  -4   5      641.72      666.26     17.50 o 
   5  -4   5     1210.75     1245.55     42.49 o 
   6  -4   5      307.37      328.94     38.50 o 
   7  -4   5      570.87      595.95     34.91 o 
   8  -4   5      173.78      203.33     15.56 o 
   9  -4   5       24.29       64.99     27.24 o 
  -9  -3   5       25.57        0.68     28.37 o 
  -8  -3   5        4.60        1.37     11.52 o 
  -7  -3   5      279.23      274.65     13.64 o 
  -6  -3   5       15.15        1.08      9.30 o 
  -5  -3   5        1.99        6.54      6.77 o 
  -4  -3   5      166.05      150.73      4.53 o 
  -3  -3   5      971.68      940.66     18.36 o 
  -2  -3   5     5081.55     5031.78     31.78 o 
  -1  -3   5     1218.76     1289.27     15.63 o 
   0  -3   5     1554.73     1575.02     33.27 o 
   1  -3   5     3149.11     3341.46     45.96 o 
   2  -3   5       44.05       34.66     10.18 o 
   3  -3   5     4236.54     4261.33     52.62 o 
   4  -3   5     1008.06     1076.78     35.13 o 
   5  -3   5        0.42        3.88     15.57 o 
   6  -3   5      426.79      436.84     15.94 o 
   7  -3   5      325.56      331.54     18.28 o 
   8  -3   5       91.77       97.02     21.45 o 
   9  -3   5       59.59      100.62     13.64 o 
 -10  -2   5        0.22        1.83     26.00 o 
  -9  -2   5       63.64       85.42     12.88 o 
  -8  -2   5      280.05      259.02     21.41 o 
  -7  -2   5     1539.07     1515.24     34.63 o 
  -6  -2   5        2.85       -3.59      8.65 o 
  -5  -2   5      636.08      631.55     14.45 o 
  -4  -2   5      207.13      225.86      8.64 o 
  -3  -2   5     3308.55     3391.12     31.44 o 
  -2  -2   5    29690.90    30389.65    384.68 o 
  -1  -2   5     1961.77     2052.74     24.22 o 
   0  -2   5     5909.93     6075.79    141.39 o 
   1  -2   5       63.92       75.79     15.23 o 
   2  -2   5       15.58       18.41     17.16 o 
   3  -2   5     8479.40     8490.55    118.37 o 
   4  -2   5     1215.22     1279.75     15.26 o 
   5  -2   5     1669.29     1735.23     18.75 o 
   6  -2   5      124.84      129.34     13.83 o 
   7  -2   5      273.59      253.43     11.31 o 
   8  -2   5        0.83        6.32     11.96 o 
   9  -2   5        5.99      -31.41     85.47 o 
 -10  -1   5       26.54       19.77      9.04 o 
  -9  -1   5       14.97       36.00     27.27 o 
  -8  -1   5      147.64      148.38      6.77 o 
  -7  -1   5      947.99      942.80     17.56 o 
  -6  -1   5       67.29       57.29      4.85 o 
  -5  -1   5     2965.27     3017.85     22.83 o 
  -4  -1   5      979.13      952.60      9.43 o 
  -3  -1   5      824.36      818.02     19.44 o 
  -2  -1   5     6390.85     6531.56     77.86 o 
  -1  -1   5      893.06     1021.00     16.43 o 
   0  -1   5     3043.04     2977.43     32.54 o 
   1  -1   5     1458.83     1481.05     50.20 o 
   2  -1   5       20.16       19.65      9.41 o 
   3  -1   5       89.53       63.94     12.47 o 
   4  -1   5        0.46        0.30     10.60 o 
   5  -1   5      114.99      120.69     14.30 o 
   6  -1   5       17.28       14.99     15.83 o 
   7  -1   5      159.70      186.41     31.70 o 
   8  -1   5       13.14       32.50     46.59 o 
   9  -1   5       11.91      -21.49     43.29 o 
 -10   0   5        1.61       27.20     27.74 o 
  -9   0   5        1.95        8.97     22.47 o 
  -8   0   5       62.64       73.43     12.44 o 
  -7   0   5      256.35      263.52     10.19 o 
  -6   0   5      664.88      626.73     16.95 o 
  -5   0   5       81.03       73.32      9.77 o 
  -4   0   5       72.97       82.45      3.68 o 
  -3   0   5     1878.72     1917.33     22.67 o 
  -2   0   5        0.56       -5.33      5.33 o 
  -1   0   5      373.27      333.13     12.42 o 
   0   0   5     2523.94     2476.21     54.59 o 
   1   0   5     4114.43     4262.50    104.06 o 
   2   0   5      252.62      238.03     23.96 o 
   3   0   5     1131.50     1125.08     12.74 o 
   4   0   5        0.52       12.78     17.88 o 
   5   0   5      235.36      219.78     20.35 o 
   6   0   5      975.25      972.58     42.04 o 
   7   0   5       57.20       25.88      7.41 o 
   8   0   5       44.07       42.97     43.69 o 
 -10   1   5       66.13       63.57     91.02 o 
  -9   1   5       58.00       40.92     20.95 o 
  -8   1   5      205.75      183.13      7.77 o 
  -7   1   5      112.28      119.43      6.95 o 
  -6   1   5     1133.87     1150.48     13.88 o 
  -5   1   5     1196.96     1209.44     11.14 o 
  -4   1   5     2606.70     2640.93     32.14 o 
  -3   1   5     3180.23     3149.29     31.75 o 
  -2   1   5     6059.41     5912.71     98.85 o 
  -1   1   5      184.24      213.24     18.19 o 
   0   1   5     3047.03     3030.80     72.83 o 
   1   1   5     5333.93     4988.62    131.38 o 
   2   1   5     1448.45     1359.74     20.60 o 
   3   1   5     5580.45     5611.23    117.77 o 
   4   1   5      391.75      387.41     10.47 o 
   5   1   5      315.69      312.75     21.13 o 
   6   1   5      611.17      590.84     13.34 o 
   7   1   5       18.28       41.38     23.80 o 
   8   1   5      228.04      242.62     18.49 o 
 -10   2   5        5.40       -7.66     31.78 o 
  -9   2   5       13.61       15.73     32.34 o 
  -8   2   5      187.09      170.70     13.17 o 
  -7   2   5      106.82      108.09      7.48 o 
  -6   2   5      214.19      210.25     12.65 o 
  -5   2   5        5.74        6.59      5.64 o 
  -4   2   5       15.31       25.84      4.33 o 
  -3   2   5     4048.10     4276.18     71.14 o 
  -2   2   5     5060.84     4967.91    124.59 o 
  -1   2   5      381.53      368.94     24.94 o 
   0   2   5       52.58       74.79     15.74 o 
   1   2   5       25.06       -0.44     42.30 o 
   2   2   5     1580.06     1575.40     47.67 o 
   3   2   5     2729.02     2800.92     39.36 o 
   4   2   5      328.02      303.87     25.45 o 
   5   2   5       19.27       13.23      6.13 o 
   6   2   5        1.59       -1.43     33.84 o 
   7   2   5       93.93      153.64     29.51 o 
 -10   3   5       19.24        8.16     12.41 o 
  -9   3   5      244.58      261.27     44.19 o 
  -8   3   5       82.05       79.02      5.07 o 
  -7   3   5      200.00      201.19     22.72 o 
  -6   3   5      265.64      268.63     14.63 o 
  -5   3   5      614.90      643.99     10.58 o 
  -4   3   5     3101.70     3057.71     37.09 o 
  -3   3   5     1059.57     1097.31     32.12 o 
  -2   3   5      214.71      214.96     15.29 o 
  -1   3   5        0.37       -5.35     27.17 o 
   0   3   5       37.88       12.94     22.67 o 
   1   3   5      934.29      914.27     28.79 o 
   2   3   5      762.90      736.78     33.15 o 
   3   3   5       93.77      112.20     29.89 o 
   4   3   5      173.19      174.44     34.12 o 
   5   3   5      102.21       97.44     18.86 o 
   6   3   5      142.56       97.45     71.69 o 
   7   3   5        0.32       21.28     83.00 o 
 -10   4   5        7.19        7.73     14.02 o 
  -9   4   5      314.39      347.31     22.50 o 
  -8   4   5        5.72       11.64     22.17 o 
  -7   4   5     1332.93     1312.63     23.20 o 
  -6   4   5      472.82      477.55     14.59 o 
  -5   4   5       13.95       24.97      9.46 o 
  -4   4   5     1423.99     1437.36     36.99 o 
  -3   4   5     1263.73     1318.11     26.63 o 
  -2   4   5     2175.00     2226.63     37.65 o 
  -1   4   5     1332.41     1364.15     35.00 o 
   0   4   5     1114.62     1117.63     21.18 o 
   1   4   5      401.72      403.70     22.15 o 
   2   4   5       30.20       50.16     16.73 o 
   3   4   5       88.02       87.30     35.71 o 
   4   4   5        0.51       -7.09     24.86 o 
   5   4   5      495.27      517.77     65.37 o 
   6   4   5      234.09      207.68     11.97 o 
 -10   5   5        6.92        5.67     59.04 o 
  -9   5   5       27.15       36.01     26.62 o 
  -8   5   5       55.08       34.24     14.20 o 
  -7   5   5      184.45      179.61     15.34 o 
  -6   5   5      464.98      467.78     27.18 o 
  -5   5   5        1.76        9.14     21.69 o 
  -4   5   5        0.16        4.80     14.72 o 
  -3   5   5      390.18      370.82     20.85 o 
  -2   5   5       57.96       63.94     10.02 o 
  -1   5   5       67.87       50.41      5.55 o 
   0   5   5      680.01      718.69     20.05 o 
   1   5   5       28.48       28.38     19.16 o 
   2   5   5      254.76      238.39     11.88 o 
   3   5   5       97.70      115.76     22.53 o 
   4   5   5      150.36      128.68     25.93 o 
   5   5   5      274.85      279.05     22.07 o 
  -9   6   5       12.01       20.79    118.57 o 
  -8   6   5        4.53        3.68     41.21 o 
  -7   6   5       53.21       49.86      5.32 o 
  -6   6   5       99.95       87.46     21.80 o 
  -5   6   5      348.08      369.93     28.45 o 
  -4   6   5     1168.22     1191.27     27.20 o 
  -3   6   5      540.74      586.02     17.61 o 
  -2   6   5      471.93      453.51     28.57 o 
  -1   6   5      311.24      308.01     17.46 o 
   0   6   5       92.80      111.06     20.21 o 
   1   6   5      865.93      872.59     25.97 o 
   2   6   5      369.60      351.15     22.85 o 
   3   6   5       36.71       68.38     20.26 o 
   4   6   5       47.24       44.33     34.52 o 
  -9   7   5      135.84      120.72     54.86 o 
  -8   7   5        2.96       14.10    109.30 o 
  -7   7   5        7.94       16.60     16.17 o 
  -6   7   5       35.10       27.38     22.67 o 
  -5   7   5      559.42      528.33     47.63 o 
  -4   7   5     2145.61     2278.03     82.13 o 
  -3   7   5      204.34      214.07     39.95 o 
  -2   7   5       54.93       72.88     20.40 o 
  -1   7   5        0.80        4.01     12.58 o 
   0   7   5      162.83      156.76     26.77 o 
   1   7   5      860.58      922.83     23.35 o 
   2   7   5      136.17      120.38     23.53 o 
   3   7   5       49.29       35.74     16.43 o 
  -8   8   5        4.98       21.19     23.64 o 
  -7   8   5      146.45      164.34    354.53 o 
  -6   8   5       37.23       61.84     27.76 o 
  -5   8   5       27.59       29.56     26.27 o 
  -4   8   5      242.85      236.75     20.11 o 
  -3   8   5       57.92       46.89     29.52 o 
  -2   8   5       46.58       53.06     49.43 o 
  -1   8   5       28.31       31.82     12.92 o 
   0   8   5       16.87        7.08     10.86 o 
   1   8   5       27.74       34.13     18.33 o 
   2   8   5        2.55      -20.64     20.64 o 
  -6   9   5       12.66       16.06     85.50 o 
  -5   9   5       19.50      -11.33     52.26 o 
  -4   9   5        7.92        9.24     93.49 o 
  -3   9   5        1.68       12.08     31.51 o 
  -2   9   5       93.15      150.58     17.71 o 
  -1   9   5      117.03       73.70     19.39 o 
   0   9   5        6.95       23.34     23.35 o 
   1 -13   6        0.05      -39.73     39.73 o 
   2 -13   6        1.32       38.14     23.40 o 
   3 -13   6        2.81       26.08     13.02 o 
  -2 -12   6       62.79       35.38     52.58 o 
  -1 -12   6       10.04       43.91     19.27 o 
   0 -12   6        4.19       15.91     19.92 o 
   1 -12   6        1.88       24.51     37.52 o 
   2 -12   6        0.08       29.59     32.32 o 
   3 -12   6        5.20       42.55     38.35 o 
   4 -12   6       37.48       64.35     19.46 o 
   5 -12   6      109.30      118.01     13.59 o 
   6 -12   6        0.47      -21.01     58.18 o 
  -3 -11   6      146.56      116.53     12.90 o 
  -2 -11   6        0.10      -13.55     13.55 o 
  -1 -11   6       66.74       90.45     19.92 o 
   0 -11   6      262.21      223.72     23.13 o 
   1 -11   6      330.88      338.10      8.49 o 
   2 -11   6     1188.38     1177.31     16.92 o 
   3 -11   6       15.22       48.14     30.79 o 
   4 -11   6        0.94       -1.22     12.42 o 
   5 -11   6      301.36      300.85     17.19 o 
   6 -11   6        1.29       -9.36     31.42 o 
   7 -11   6      335.98      329.21     77.85 o 
  -5 -10   6        6.95       17.35     12.83 o 
  -4 -10   6      281.61      269.43     22.34 o 
  -3 -10   6      650.55      592.02     16.26 o 
  -2 -10   6       10.84       13.92      4.26 o 
  -1 -10   6       42.18       66.01     12.00 o 
   0 -10   6       15.33       17.42      7.37 o 
   1 -10   6      671.61      679.66      9.42 o 
   2 -10   6     1946.65     2017.68     23.78 o 
   3 -10   6      362.38      344.88     21.06 o 
   4 -10   6      216.83      210.98     33.84 o 
   5 -10   6       77.13       53.77     14.40 o 
   6 -10   6        0.06      -11.16     19.11 o 
   7 -10   6      138.63      153.55     39.44 o 
   8 -10   6       43.64       74.84     71.86 o 
  -6  -9   6       11.30       13.29      9.30 o 
  -5  -9   6      106.56      119.12     12.93 o 
  -4  -9   6      225.90      205.99      9.32 o 
  -3  -9   6        3.53        8.67      5.28 o 
  -2  -9   6       61.86       54.00     10.61 o 
  -1  -9   6       69.27       81.42      5.99 o 
   0  -9   6      627.08      624.85      8.87 o 
   1  -9   6      831.90      802.58     14.31 o 
   2  -9   6        5.31        7.85     12.39 o 
   3  -9   6        4.84        6.89     15.38 o 
   4  -9   6      123.02      128.08     20.76 o 
   5  -9   6       83.99       77.20     15.22 o 
   6  -9   6      212.15      219.22     31.75 o 
   7  -9   6       18.54       33.93     58.08 o 
   8  -9   6       41.27       46.54     37.25 o 
  -7  -8   6      118.55      119.58     22.13 o 
  -6  -8   6        4.63       21.36     52.54 o 
  -5  -8   6       29.73       26.72     13.21 o 
  -4  -8   6       83.39       87.29     11.66 o 
  -3  -8   6      692.55      666.74     27.61 o 
  -2  -8   6      904.85      873.78     21.14 o 
  -1  -8   6      728.09      713.68     10.13 o 
   0  -8   6      226.15      218.55      8.44 o 
   1  -8   6     1805.65     1777.97     24.67 o 
   2  -8   6       15.92       28.40      5.99 o 
   3  -8   6      780.40      795.75     22.34 o 
   4  -8   6     1787.65     1791.38     44.37 o 
   5  -8   6     1402.79     1411.02     66.51 o 
   6  -8   6      341.10      354.36     20.76 o 
   7  -8   6      118.66      168.01     18.35 o 
   8  -8   6       44.29       99.97     87.85 o 
  -7  -7   6       71.07       85.33     20.87 o 
  -6  -7   6      114.13      132.45     40.79 o 
  -5  -7   6       24.55       20.91     29.40 o 
  -4  -7   6      100.21      109.11      6.41 o 
  -3  -7   6       77.81       81.01      4.94 o 
  -2  -7   6      277.56      278.56      6.93 o 
  -1  -7   6      712.77      766.42     10.58 o 
   0  -7   6     1445.11     1480.53     20.74 o 
   1  -7   6      659.36      694.44     19.07 o 
   2  -7   6     2372.00     2374.81     40.47 o 
   3  -7   6      364.86      350.13     11.16 o 
   4  -7   6      704.99      697.25     21.09 o 
   5  -7   6      894.73      972.40     33.31 o 
   6  -7   6       95.12      130.41     17.57 o 
   7  -7   6      667.12      716.58     24.81 o 
   8  -7   6       83.81       95.11     58.00 o 
   9  -7   6       12.03        0.30     48.90 o 
  -8  -6   6       36.81       58.99     22.61 o 
  -7  -6   6        8.50       -9.45     14.51 o 
  -6  -6   6        3.40        1.15     17.28 o 
  -5  -6   6      521.21      516.28     29.26 o 
  -4  -6   6       45.95       19.96     13.14 o 
  -3  -6   6        1.48       12.82      5.79 o 
  -2  -6   6      904.55      899.45     11.19 o 
  -1  -6   6       84.87       89.81      5.78 o 
   0  -6   6     3336.79     3405.35     50.21 o 
   1  -6   6     1026.23     1001.28     12.99 o 
   2  -6   6      516.59      537.77     18.60 o 
   3  -6   6     1579.19     1608.78     25.99 o 
   4  -6   6      201.47      210.56      9.48 o 
   5  -6   6      602.57      611.55     54.58 o 
   6  -6   6      270.58      307.83     13.91 o 
   7  -6   6        5.05        0.87     16.40 o 
   8  -6   6       49.92       41.94      9.03 o 
   9  -6   6      104.41      111.08     17.32 o 
  -8  -5   6      108.37      133.51     28.75 o 
  -7  -5   6        5.08       -0.11     10.39 o 
  -6  -5   6      149.85      131.79      7.28 o 
  -5  -5   6     3432.86     3306.25     61.72 o 
  -4  -5   6      555.88      573.00     13.33 o 
  -3  -5   6     2325.21     2369.25     22.74 o 
  -2  -5   6      220.98      227.84     11.44 o 
  -1  -5   6      295.34      284.16      7.80 o 
   0  -5   6    11151.09    11026.00    226.11 o 
   1  -5   6     2481.84     2529.74     30.04 o 
   2  -5   6     4132.77     4141.86     58.85 o 
   3  -5   6      194.29      239.08      8.57 o 
   4  -5   6     1366.20     1439.16     54.26 o 
   5  -5   6      342.07      325.36     10.32 o 
   6  -5   6      519.33      510.85     29.99 o 
   7  -5   6      387.04      388.74     13.05 o 
   8  -5   6       70.81       25.56      7.57 o 
   9  -5   6      157.31      194.21     20.46 o 
  -9  -4   6       12.20        4.23     51.37 o 
  -8  -4   6      178.40      185.49     16.88 o 
  -7  -4   6      135.94      140.47     11.88 o 
  -6  -4   6      332.33      346.55      8.66 o 
  -5  -4   6     1409.34     1364.61     34.15 o 
  -4  -4   6        8.63        6.97      9.63 o 
  -3  -4   6     4583.35     4690.23     41.61 o 
  -2  -4   6     2086.90     2231.23     26.06 o 
  -1  -4   6        2.10        1.81      4.05 o 
   0  -4   6     1312.82     1293.83     13.31 o 
   1  -4   6      700.20      742.11     21.25 o 
   2  -4   6     1026.14      989.30     20.00 o 
   3  -4   6      499.19      534.83     32.25 o 
   4  -4   6      467.29      467.57      9.52 o 
   5  -4   6      300.78      321.35     22.82 o 
   6  -4   6        4.12       10.04     30.58 o 
   7  -4   6       48.42       32.43     54.88 o 
   8  -4   6        0.64       38.78     43.75 o 
   9  -4   6      147.99      168.69     14.82 o 
  -9  -3   6      199.69      200.91     23.59 o 
  -8  -3   6       41.29       33.96      8.70 o 
  -7  -3   6       12.74        6.54     16.81 o 
  -6  -3   6      197.08      210.03     13.70 o 
  -5  -3   6       22.68       25.49      7.77 o 
  -4  -3   6      431.22      463.77      5.90 o 
  -3  -3   6       69.48       72.87      8.95 o 
  -2  -3   6      235.15      246.31     13.97 o 
  -1  -3   6     1758.84     1840.72     21.78 o 
   0  -3   6      978.13      981.83     25.26 o 
   1  -3   6      150.09      181.49      5.20 o 
   2  -3   6      920.83      940.02     19.64 o 
   3  -3   6     2799.79     2833.57     56.30 o 
   4  -3   6       29.96       31.35      9.19 o 
   5  -3   6      175.31      181.37     37.86 o 
   6  -3   6        1.67       22.18     15.22 o 
   7  -3   6       10.28        2.36     30.75 o 
   8  -3   6      200.89      206.98     48.08 o 
   9  -3   6       60.96      -34.97     71.68 o 
 -10  -2   6       12.49      -27.35     36.42 o 
  -9  -2   6      157.50      175.92     13.67 o 
  -8  -2   6      121.04      134.56      7.58 o 
  -7  -2   6      432.10      417.61     11.87 o 
  -6  -2   6      770.50      764.93     19.81 o 
  -5  -2   6      920.69      918.33     14.92 o 
  -4  -2   6      270.86      279.17      8.75 o 
  -3  -2   6      718.90      793.42     19.98 o 
  -2  -2   6     4130.34     4107.08    107.96 o 
  -1  -2   6     2833.72     2861.88     51.41 o 
   0  -2   6    15169.11    15106.61    348.43 o 
   1  -2   6      910.23      978.74     30.57 o 
   2  -2   6      520.99      524.50     22.41 o 
   3  -2   6     3809.05     3761.97     50.73 o 
   4  -2   6      279.99      296.69      7.90 o 
   5  -2   6     3512.80     3589.70     52.79 o 
   6  -2   6       92.93       97.07     10.44 o 
   7  -2   6       20.10       45.59     50.24 o 
   8  -2   6      102.64      128.12     40.74 o 
 -10  -1   6        0.72      -12.41     17.58 o 
  -9  -1   6       70.22       68.90     39.48 o 
  -8  -1   6        5.79       25.07     15.84 o 
  -7  -1   6       38.11       56.10     11.53 o 
  -6  -1   6      862.36      864.03     23.40 o 
  -5  -1   6     1862.55     1841.19     20.34 o 
  -4  -1   6       10.84        3.45      5.44 o 
  -3  -1   6       32.82       35.47      3.91 o 
  -2  -1   6        5.18       16.06      8.66 o 
  -1  -1   6     4801.47     4792.61    109.31 o 
   0  -1   6    13857.85    13609.60    173.53 o 
   1  -1   6     1513.98     1563.58     22.66 o 
   2  -1   6      188.14      204.41     20.93 o 
   3  -1   6       14.66       11.62      8.77 o 
   4  -1   6      408.74      403.66     18.10 o 
   5  -1   6     1552.86     1614.94     66.95 o 
   6  -1   6       52.42       42.41     23.82 o 
   7  -1   6       77.58       74.31     30.76 o 
   8  -1   6        0.98       37.45     69.90 o 
 -10   0   6       55.78       82.44     36.74 o 
  -9   0   6      116.68      121.05     18.45 o 
  -8   0   6       21.26       17.34     15.44 o 
  -7   0   6      367.06      371.54     12.03 o 
  -6   0   6      765.59      768.49     11.00 o 
  -5   0   6       57.99       72.72      4.86 o 
  -4   0   6      376.23      381.02      9.14 o 
  -3   0   6      143.38      171.15      4.30 o 
  -2   0   6     3062.53     3035.27     42.66 o 
  -1   0   6     2446.15     2459.78     84.51 o 
   0   0   6       11.50       23.48     15.47 o 
   1   0   6       32.51       33.89     14.26 o 
   2   0   6      497.55      471.41     19.08 o 
   3   0   6       33.31       21.20     14.71 o 
   4   0   6      308.12      304.00     23.65 o 
   5   0   6       14.97        8.28      5.46 o 
   6   0   6      108.41      102.88     47.31 o 
   7   0   6       35.77        7.18     13.92 o 
   8   0   6       82.35       98.39     59.59 o 
 -10   1   6      205.32      228.66     15.67 o 
  -9   1   6      174.40      173.18     34.16 o 
  -8   1   6        1.16        2.23     12.40 o 
  -7   1   6      471.49      450.10     18.41 o 
  -6   1   6      272.32      279.21      8.94 o 
  -5   1   6     2878.33     2902.90     29.88 o 
  -4   1   6     1939.95     1973.68     27.83 o 
  -3   1   6     1335.84     1327.65     18.46 o 
  -2   1   6       18.96       19.05     14.37 o 
  -1   1   6     2713.90     2830.30    125.21 o 
   0   1   6      679.28      711.77     16.79 o 
   1   1   6      881.70      916.02     52.02 o 
   2   1   6     3557.37     3311.94    160.68 o 
   3   1   6     2600.34     2561.36     88.87 o 
   4   1   6       74.80       81.67     11.71 o 
   5   1   6       64.02       64.22     15.35 o 
   6   1   6        0.85       -2.76      8.20 o 
   7   1   6      235.20      259.92     45.93 o 
 -10   2   6      154.32      176.59     76.78 o 
  -9   2   6       87.06       75.90     37.65 o 
  -8   2   6       22.01       16.21      6.29 o 
  -7   2   6        9.87        0.98      5.70 o 
  -6   2   6      264.73      278.76     11.85 o 
  -5   2   6      145.18      141.70      9.81 o 
  -4   2   6      910.16      938.41     15.27 o 
  -3   2   6      392.69      394.01     10.22 o 
  -2   2   6      651.20      706.77      8.99 o 
  -1   2   6     1067.74     1100.60     43.54 o 
   0   2   6     1278.14     1321.65     58.22 o 
   1   2   6      538.11      509.28     34.41 o 
   2   2   6     1689.65     1569.42     68.24 o 
   3   2   6      471.81      477.15     69.97 o 
   4   2   6      220.76      224.55     17.10 o 
   5   2   6      243.52      253.94     42.61 o 
   6   2   6       76.98       87.31     62.13 o 
   7   2   6      160.28      105.62     72.69 o 
 -10   3   6        4.28       27.08     49.09 o 
  -9   3   6        0.86       -7.22      7.22 o 
  -8   3   6       84.21       75.75     14.51 o 
  -7   3   6      356.70      377.34     16.91 o 
  -6   3   6       56.97       57.37      8.21 o 
  -5   3   6       80.95       76.27      8.96 o 
  -4   3   6      278.15      271.71     12.78 o 
  -3   3   6      398.78      435.88     22.38 o 
  -2   3   6     3386.69     3429.11     95.10 o 
  -1   3   6     1654.21     1686.67     32.51 o 
   0   3   6      321.82      360.98     14.11 o 
   1   3   6      475.12      465.74     32.89 o 
   2   3   6       45.15       21.13     13.67 o 
   3   3   6      375.29      383.98     51.04 o 
   4   3   6      238.80      183.13     28.27 o 
   5   3   6       10.13       16.05      8.89 o 
   6   3   6       20.56       43.58     41.16 o 
 -10   4   6       12.11        3.66     13.84 o 
  -9   4   6       27.62       13.89     42.36 o 
  -8   4   6      180.22      174.06     16.02 o 
  -7   4   6     1589.08     1594.71     39.09 o 
  -6   4   6       90.96       96.14     14.38 o 
  -5   4   6      365.34      384.18     26.69 o 
  -4   4   6       13.10        2.56     24.09 o 
  -3   4   6      990.63      987.29     38.78 o 
  -2   4   6     5213.78     5313.96    139.45 o 
  -1   4   6      704.54      740.67     55.48 o 
   0   4   6      538.31      567.51     36.31 o 
   1   4   6       10.05        0.27     10.05 o 
   2   4   6        2.88       -0.60     14.64 o 
   3   4   6      503.62      495.89     54.89 o 
   4   4   6       67.09       73.87     32.91 o 
   5   4   6      213.22      175.67     10.66 o 
  -9   5   6        4.13      -31.62     37.15 o 
  -8   5   6       51.41       18.55     36.61 o 
  -7   5   6      389.43      356.32     25.55 o 
  -6   5   6        4.75        9.78     14.93 o 
  -5   5   6      634.04      650.66     31.59 o 
  -4   5   6      220.12      219.10     30.63 o 
  -3   5   6       55.33       57.74     19.61 o 
  -2   5   6      790.56      836.98     25.94 o 
  -1   5   6      321.15      317.91     26.43 o 
   0   5   6      230.61      249.83     16.35 o 
   1   5   6       97.48       95.22     14.61 o 
   2   5   6       61.02       64.64     15.28 o 
   3   5   6       10.48       -7.96     70.96 o 
   4   5   6        7.74        6.63     18.21 o 
   5   5   6       36.03       19.94     19.28 o 
  -9   6   6        4.06        1.62    189.21 o 
  -8   6   6        1.77       45.02    155.19 o 
  -7   6   6        8.90      -40.58    101.48 o 
  -6   6   6        0.77       -2.18      7.54 o 
  -5   6   6       49.48       61.06     35.93 o 
  -4   6   6        0.78      -16.61     16.61 o 
  -3   6   6      150.28      143.39     34.24 o 
  -2   6   6       22.47       16.34     27.44 o 
  -1   6   6       10.02        8.68      9.22 o 
   0   6   6      391.45      364.76     18.32 o 
   1   6   6      458.79      448.05     19.64 o 
   2   6   6       22.95      -26.88     69.63 o 
   3   6   6       20.88       13.69     11.63 o 
   4   6   6       17.73        7.30     72.30 o 
  -8   7   6       79.51      160.89     87.69 o 
  -7   7   6        1.69      -23.81     65.48 o 
  -6   7   6       66.53       89.57     21.56 o 
  -5   7   6      190.25      166.44     23.97 o 
  -4   7   6      371.62      419.47     52.39 o 
  -3   7   6      260.86      263.52     43.94 o 
  -2   7   6      760.57      700.86     59.46 o 
  -1   7   6      184.00      155.70     24.37 o 
   0   7   6      374.99      347.29     14.06 o 
   1   7   6      297.27      305.10     26.24 o 
   2   7   6       59.02       72.53     13.20 o 
  -7   8   6       82.66       58.32     50.41 o 
  -6   8   6        0.20       -5.69     15.87 o 
  -5   8   6       11.13       20.86     23.73 o 
  -4   8   6        0.46        2.60     38.81 o 
  -3   8   6      197.44      154.86     22.29 o 
  -2   8   6      529.98      532.89     87.52 o 
  -1   8   6       90.31       51.00     14.18 o 
   0   8   6        0.13       -2.18     23.93 o 
   1   8   6        0.16       -5.20     13.34 o 
  -4   9   6      154.28      164.19     59.99 o 
  -3   9   6       29.11       93.48     92.05 o 
  -2   9   6        6.01       22.93     16.76 o 
  -1 -12   7       51.97       31.85     18.02 o 
   0 -12   7       13.22       27.01      8.27 o 
   1 -12   7       32.37       53.99     14.63 o 
   2 -12   7      132.78      148.10     13.73 o 
   3 -12   7      131.27      139.33     11.29 o 
   4 -12   7        1.46       -8.27     11.12 o 
   5 -12   7       11.52       -5.42     12.56 o 
  -3 -11   7        0.69       12.10      8.63 o 
  -2 -11   7       66.15       83.86      8.73 o 
  -1 -11   7        6.77       10.31     11.50 o 
   0 -11   7      168.28      155.42      9.68 o 
   1 -11   7      161.79      156.15     13.68 o 
   2 -11   7      282.25      270.41     10.71 o 
   3 -11   7      231.76      229.87     10.62 o 
   4 -11   7       99.36      113.90     17.83 o 
   5 -11   7       60.34       20.02     26.01 o 
   6 -11   7       80.23      103.02     38.46 o 
  -4 -10   7      111.52       85.38      7.94 o 
  -3 -10   7      111.28       94.64     17.94 o 
  -2 -10   7       95.58       94.14      7.69 o 
  -1 -10   7      177.48      183.04      8.27 o 
   0 -10   7       18.18       17.48      5.91 o 
   1 -10   7      430.10      439.77      8.53 o 
   2 -10   7      463.95      457.69     19.80 o 
   3 -10   7      334.66      337.53     14.18 o 
   4 -10   7      992.60      906.45     64.91 o 
   5 -10   7      155.47      151.92     10.14 o 
   6 -10   7       47.49       55.72     16.64 o 
   7 -10   7       52.61       38.88     52.73 o 
  -6  -9   7       21.19       23.93      9.38 o 
  -5  -9   7        1.89       27.24      9.63 o 
  -4  -9   7       43.14       23.41      7.53 o 
  -3  -9   7      194.53      201.29      7.90 o 
  -2  -9   7      473.63      483.75      8.59 o 
  -1  -9   7      177.16      174.30     13.03 o 
   0  -9   7      267.31      273.83      6.15 o 
   1  -9   7       36.91       36.79      9.77 o 
   2  -9   7      389.79      367.71      9.31 o 
   3  -9   7      651.23      627.99     17.47 o 
   4  -9   7      248.19      241.61     19.97 o 
   5  -9   7      190.23      205.07      9.11 o 
   6  -9   7       80.86       65.44     27.16 o 
   7  -9   7       23.01       62.67     17.92 o 
   8  -9   7       63.48       19.54     33.37 o 
  -6  -8   7      140.46      152.14     35.85 o 
  -5  -8   7       66.40       70.10      7.45 o 
  -4  -8   7      122.73      103.03     17.22 o 
  -3  -8   7     1518.12     1522.25     25.59 o 
  -2  -8   7      395.01      373.41      8.48 o 
  -1  -8   7      700.31      716.53     11.49 o 
   0  -8   7      183.97      168.03      5.49 o 
   1  -8   7       10.81       23.26     10.31 o 
   2  -8   7      777.76      788.56     16.21 o 
   3  -8   7      634.79      621.09     14.15 o 
   4  -8   7      342.46      343.52     11.35 o 
   5  -8   7       48.75       62.66     29.14 o 
   6  -8   7      509.51      534.56     49.09 o 
   7  -8   7        7.03       -5.11     39.44 o 
   8  -8   7       99.09      141.14     26.02 o 
  -7  -7   7       23.19        2.24     50.03 o 
  -6  -7   7      579.87      603.97     21.04 o 
  -5  -7   7      275.35      326.20     15.40 o 
  -4  -7   7       76.08       86.25     11.87 o 
  -3  -7   7      762.97      776.11     27.33 o 
  -2  -7   7        8.77       12.86      4.31 o 
  -1  -7   7     2677.91     2713.18     34.84 o 
   0  -7   7      476.86      511.87     11.27 o 
   1  -7   7      684.67      705.75     14.44 o 
   2  -7   7        1.96        9.63      5.12 o 
   3  -7   7      267.09      276.90     18.09 o 
   4  -7   7      227.67      218.16     13.88 o 
   5  -7   7       60.69       48.74     31.99 o 
   6  -7   7      615.13      649.27     23.82 o 
   7  -7   7      318.51      330.93     61.22 o 
   8  -7   7        0.55      -13.40     13.40 o 
  -8  -6   7       15.83       39.00     32.98 o 
  -7  -6   7       98.68      102.48     10.91 o 
  -6  -6   7      286.27      298.47     19.71 o 
  -5  -6   7        0.19       -0.62     11.38 o 
  -4  -6   7        0.57       -5.92      5.92 o 
  -3  -6   7      295.41      300.22      9.50 o 
  -2  -6   7       25.95       13.40     15.06 o 
  -1  -6   7       33.40       34.20      7.09 o 
   0  -6   7      131.17      129.94     18.16 o 
   1  -6   7        0.74       -2.96      7.63 o 
   2  -6   7       35.03       48.48     16.95 o 
   3  -6   7       10.06       13.46     12.57 o 
   4  -6   7      264.50      273.10     20.59 o 
   5  -6   7      901.22      976.45     72.70 o 
   6  -6   7      242.52      225.59     21.15 o 
   7  -6   7        0.53       24.78     88.88 o 
   8  -6   7        3.06       11.60     19.97 o 
  -8  -5   7       14.23       -8.84      8.84 o 
  -7  -5   7       44.60       66.58     15.47 o 
  -6  -5   7       94.49       92.32     16.25 o 
  -5  -5   7      232.30      252.69     24.38 o 
  -4  -5   7     1308.90     1332.45     17.36 o 
  -3  -5   7     2518.51     2625.79     40.70 o 
  -2  -5   7        2.42        0.52      8.01 o 
  -1  -5   7      287.91      320.09     11.61 o 
   0  -5   7     2759.98     2672.56     74.15 o 
   1  -5   7      834.71      826.28     19.19 o 
   2  -5   7     7801.03     8100.63    115.18 o 
   3  -5   7      584.62      592.82     22.01 o 
   4  -5   7        6.55       -4.01      7.58 o 
   5  -5   7      657.06      728.26     34.60 o 
   6  -5   7        9.13       23.67     15.23 o 
   7  -5   7      485.97      550.39     30.98 o 
   8  -5   7       13.41       28.10     35.63 o 
  -9  -4   7      117.21       78.12     33.34 o 
  -8  -4   7       99.35       89.34     21.11 o 
  -7  -4   7      136.46      132.83      5.53 o 
  -6  -4   7        2.95        2.74      8.49 o 
  -5  -4   7      105.51       94.24      9.24 o 
  -4  -4   7     1898.15     1968.58     33.43 o 
  -3  -4   7     6938.59     7288.07     60.19 o 
  -2  -4   7      623.80      612.34     11.24 o 
  -1  -4   7      648.66      632.07     17.19 o 
   0  -4   7       23.12       19.55     13.06 o 
   1  -4   7     2057.03     2178.16     40.63 o 
   2  -4   7     8610.37     8856.83    113.23 o 
   3  -4   7      447.77      446.38     20.85 o 
   4  -4   7      868.04      847.72     46.51 o 
   5  -4   7        0.28      -13.27     21.14 o 
   6  -4   7        0.54       29.38     19.68 o 
   7  -4   7      178.18      194.44     42.94 o 
   8  -4   7        0.10      -43.84     50.39 o 
  -9  -3   7       34.09       36.10     29.15 o 
  -8  -3   7        0.15        1.47     30.35 o 
  -7  -3   7      176.53      190.54     19.39 o 
  -6  -3   7      119.41      106.11      7.95 o 
  -5  -3   7      414.55      430.69      9.68 o 
  -4  -3   7     1849.57     1908.89     24.30 o 
  -3  -3   7      453.00      524.33     17.52 o 
  -2  -3   7      166.12      174.09     13.72 o 
  -1  -3   7      306.85      282.76     12.87 o 
   0  -3   7      704.06      667.19     12.46 o 
   1  -3   7      961.99      952.91     30.46 o 
   2  -3   7      139.34      136.42     13.62 o 
   3  -3   7        2.55       11.24     13.16 o 
   4  -3   7       85.62       88.73     14.16 o 
   5  -3   7       49.22       28.72     13.00 o 
   6  -3   7       26.34       18.73     11.78 o 
   7  -3   7        0.39       -3.42     32.63 o 
   8  -3   7       66.27      107.91     38.65 o 
  -9  -2   7       19.61       37.46     39.10 o 
  -8  -2   7      404.98      395.87     30.74 o 
  -7  -2   7      654.22      629.99     18.75 o 
  -6  -2   7       27.98       28.99      4.54 o 
  -5  -2   7       88.52      103.71     18.92 o 
  -4  -2   7      761.63      760.62     20.08 o 
  -3  -2   7     1469.45     1461.43     16.73 o 
  -2  -2   7      826.35      834.73     16.35 o 
  -1  -2   7     4400.76     4350.08    107.37 o 
   0  -2   7      971.08      972.81     21.22 o 
   1  -2   7     2137.11     2163.63     44.05 o 
   2  -2   7      142.29      149.65     27.75 o 
   3  -2   7       96.02       92.98     12.47 o 
   4  -2   7     1560.16     1496.13     39.66 o 
   5  -2   7     1742.19     1768.80     47.73 o 
   6  -2   7       13.61        2.45     40.82 o 
   7  -2   7      126.72      154.04     39.10 o 
   8  -2   7        1.35       15.91     65.59 o 
  -9  -1   7        2.50       82.71     54.77 o 
  -8  -1   7      471.82      469.86     30.69 o 
  -7  -1   7      325.45      309.29     11.80 o 
  -6  -1   7      525.63      527.25     10.22 o 
  -5  -1   7      147.34      145.61     11.30 o 
  -4  -1   7     1721.07     1769.17     17.94 o 
  -3  -1   7      268.42      279.79     10.15 o 
  -2  -1   7      249.65      279.97     15.76 o 
  -1  -1   7     2263.65     2130.98     75.50 o 
   0  -1   7     2274.37     2381.68     45.81 o 
   1  -1   7     1733.56     1768.15     52.94 o 
   2  -1   7     3012.33     3086.95     89.81 o 
   3  -1   7      656.73      654.57     44.86 o 
   4  -1   7     1290.25     1255.66     57.87 o 
   5  -1   7      597.72      635.07     68.61 o 
   6  -1   7      177.81      179.16     19.44 o 
   7  -1   7      264.88      285.69     80.88 o 
   8  -1   7        9.77       34.51     63.89 o 
 -10   0   7       14.61        8.04     61.65 o 
  -9   0   7       18.56       18.51     43.83 o 
  -8   0   7        7.73       -1.94     12.37 o 
  -7   0   7       41.75       26.64     10.57 o 
  -6   0   7      188.08      181.14     15.78 o 
  -5   0   7      633.52      628.63     16.39 o 
  -4   0   7      821.22      859.07     33.73 o 
  -3   0   7      486.20      503.02     16.93 o 
  -2   0   7      284.27      304.50     17.38 o 
  -1   0   7        1.58        9.69      5.88 o 
   0   0   7     1417.40     1483.14     31.29 o 
   1   0   7     2254.27     2477.88     66.62 o 
   2   0   7      660.82      661.89     29.88 o 
   3   0   7      368.13      349.69     21.69 o 
   4   0   7      197.52      188.44     36.85 o 
   5   0   7       23.52       43.62     36.05 o 
   6   0   7      137.56      135.97     54.98 o 
   7   0   7       13.07       28.46     26.41 o 
 -10   1   7      168.02      210.85     42.60 o 
  -9   1   7        2.01        6.30     57.92 o 
  -8   1   7      229.89      219.98     12.90 o 
  -7   1   7        1.02       -8.42      9.27 o 
  -6   1   7      527.40      520.82     19.83 o 
  -5   1   7     4506.75     4684.10     49.04 o 
  -4   1   7      475.55      500.21     14.03 o 
  -3   1   7     1284.27     1329.32     21.12 o 
  -2   1   7       60.71       64.73     11.81 o 
  -1   1   7      167.29      177.14     27.07 o 
   0   1   7     4182.55     4334.58     81.35 o 
   1   1   7      731.25      818.94     58.81 o 
   2   1   7     1033.38     1025.18     47.03 o 
   3   1   7       31.72       35.37     18.87 o 
   4   1   7      333.54      335.47     12.64 o 
   5   1   7        6.45      -21.67     21.67 o 
   6   1   7       14.15      -13.89     35.81 o 
   7   1   7       98.77      189.10     37.73 o 
 -10   2   7      115.41        0.18     98.42 o 
  -9   2   7        5.47        1.43     23.33 o 
  -8   2   7      509.95      497.31     24.24 o 
  -7   2   7       96.55       83.35     16.53 o 
  -6   2   7      103.80      104.43      9.40 o 
  -5   2   7     1815.65     1842.38     16.25 o 
  -4   2   7      225.86      236.66     12.67 o 
  -3   2   7     2263.92     2226.45     64.95 o 
  -2   2   7      769.13      738.48     39.22 o 
  -1   2   7      202.63      174.61     16.91 o 
   0   2   7      171.30      120.04     19.33 o 
   1   2   7      346.46      341.26     32.69 o 
   2   2   7      381.06      348.96     22.90 o 
   3   2   7       49.29       48.47     49.62 o 
   4   2   7      563.24      569.30     26.91 o 
   5   2   7      195.78      186.47     14.53 o 
   6   2   7        8.28      -35.26    120.36 o 
  -9   3   7       11.09      -11.46     18.63 o 
  -8   3   7       34.08       51.37     19.02 o 
  -7   3   7       55.26       39.98     14.09 o 
  -6   3   7       56.77       49.37     11.69 o 
  -5   3   7       30.36       37.31     23.72 o 
  -4   3   7       78.17       69.29     13.56 o 
  -3   3   7      232.09      233.77     40.06 o 
  -2   3   7       38.85       39.30     23.41 o 
  -1   3   7       74.40      106.79      9.99 o 
   0   3   7       71.72       48.41     34.80 o 
   1   3   7       58.77       55.64     11.41 o 
   2   3   7      358.64      352.52     18.04 o 
   3   3   7      638.44      593.43     26.14 o 
   4   3   7      136.49      123.29     30.99 o 
   5   3   7       15.41       15.96     15.68 o 
  -9   4   7       57.62       59.26     61.92 o 
  -8   4   7       84.90       69.24     17.41 o 
  -7   4   7      138.28      127.40     18.77 o 
  -6   4   7      590.03      566.54     17.06 o 
  -5   4   7      812.30      827.79     27.41 o 
  -4   4   7        0.18        0.77     10.97 o 
  -3   4   7      493.14      532.43     15.09 o 
  -2   4   7     1265.83     1253.18     50.62 o 
  -1   4   7      622.69      673.73     36.46 o 
   0   4   7     2931.35     3142.20     81.61 o 
   1   4   7      521.04      564.37     15.83 o 
   2   4   7      129.68      126.30     15.62 o 
   3   4   7      190.70      204.53     19.91 o 
   4   4   7        9.83       19.26      8.21 o 
   5   4   7      195.22      191.58     47.18 o 
  -9   5   7       47.33       75.72     54.21 o 
  -8   5   7       11.57       49.42     20.73 o 
  -7   5   7       35.78       86.52     56.91 o 
  -6   5   7      244.47      278.50     35.52 o 
  -5   5   7     1249.66     1219.30     48.85 o 
  -4   5   7      130.83      129.55     12.34 o 
  -3   5   7       33.78       39.90     39.09 o 
  -2   5   7        3.67       26.29     34.58 o 
  -1   5   7      547.56      533.50     20.14 o 
   0   5   7     1366.20     1401.72     44.89 o 
   1   5   7      177.91      177.03     15.19 o 
   2   5   7        2.55      -21.69     32.48 o 
   3   5   7        0.22      -23.35     23.35 o 
   4   5   7       36.40       52.77     78.27 o 
  -8   6   7       54.65       84.32     60.35 o 
  -7   6   7      160.27      208.46    183.03 o 
  -6   6   7       63.34       28.00     15.93 o 
  -5   6   7        0.42       -9.45      9.45 o 
  -4   6   7        1.19       51.37     49.51 o 
  -3   6   7       17.68       21.22      6.61 o 
  -2   6   7       84.33       98.16     23.22 o 
  -1   6   7       94.20       91.64     30.69 o 
   0   6   7       12.51       -3.97     37.34 o 
   1   6   7        0.69       15.67     31.15 o 
   2   6   7       14.44        1.52     16.27 o 
  -7   7   7       48.42       46.85     82.12 o 
  -6   7   7       36.51       83.17    209.18 o 
  -5   7   7      139.73      164.49     29.90 o 
  -4   7   7       61.19      111.96     20.48 o 
  -3   7   7      124.63      139.57     39.87 o 
  -2   7   7       39.62       33.97     66.49 o 
  -1   7   7       19.26       13.66     41.38 o 
   0   7   7        0.77       10.62     16.10 o 
   1   7   7        0.59       -0.04     27.45 o 
  -5   8   7        1.65       34.43    115.44 o 
  -4   8   7        6.17      -19.02     19.02 o 
  -3   8   7       53.60      -18.20     18.20 o 
  -2   8   7       34.07       -0.60     19.03 o 
  -1 -12   8       47.21       48.70     14.32 o 
   0 -12   8      226.09      218.42     11.82 o 
   1 -12   8      227.20      257.36     25.78 o 
   2 -12   8       91.18       97.77     10.15 o 
   3 -12   8        0.87       73.80     49.87 o 
   4 -12   8       58.71       86.60     16.22 o 
  -3 -11   8       42.49       65.75     14.44 o 
  -2 -11   8        3.15       35.15     18.66 o 
  -1 -11   8      304.46      330.60     21.27 o 
   0 -11   8      185.39      207.02     17.22 o 
   1 -11   8       74.85      103.91      9.66 o 
   2 -11   8        6.64       20.36      8.91 o 
   3 -11   8      110.56      105.48      8.84 o 
   4 -11   8       49.44       74.08     14.34 o 
   5 -11   8      193.59      198.92     38.82 o 
   6 -11   8       36.78     -137.57    137.57 o 
  -4 -10   8      383.95      383.87     21.25 o 
  -3 -10   8      182.91      208.48     12.76 o 
  -2 -10   8       38.04       66.45     13.57 o 
  -1 -10   8       15.45       14.07      8.80 o 
   0 -10   8       94.70       99.57     23.65 o 
   1 -10   8      287.37      282.06     10.69 o 
   2 -10   8      201.24      178.60     11.34 o 
   3 -10   8      638.00      572.08     29.05 o 
   4 -10   8      410.71      382.20     22.34 o 
   5 -10   8      133.71      177.53     56.90 o 
   6 -10   8       18.23        2.25     18.06 o 
   7 -10   8       18.39       50.96     47.14 o 
  -5  -9   8       12.42       25.10      8.97 o 
  -4  -9   8      167.61      166.62     18.63 o 
  -3  -9   8       15.10       23.03      8.77 o 
  -2  -9   8       50.83       51.58     12.79 o 
  -1  -9   8        0.19        3.44      5.45 o 
   0  -9   8       12.33       -6.65      8.12 o 
   1  -9   8       93.59      101.05     15.53 o 
   2  -9   8      297.61      278.79     11.36 o 
   3  -9   8       94.10      106.86     22.99 o 
   4  -9   8       46.39       72.44     31.00 o 
   5  -9   8        5.58      -26.57     35.63 o 
   6  -9   8      160.48      233.56     22.40 o 
   7  -9   8      220.06      240.66     23.92 o 
  -6  -8   8      129.88      130.69     33.11 o 
  -5  -8   8        5.02        6.99     12.60 o 
  -4  -8   8        0.33       -8.47      8.47 o 
  -3  -8   8      249.94      256.75     12.73 o 
  -2  -8   8      331.17      332.64     17.58 o 
  -1  -8   8     2594.33     2668.40     19.62 o 
   0  -8   8       66.38       57.58     16.29 o 
   1  -8   8        8.69        8.07     17.75 o 
   2  -8   8     1178.08     1172.23     26.67 o 
   3  -8   8        0.05       -9.30     14.88 o 
   4  -8   8     1705.33     1678.07     40.85 o 
   5  -8   8       97.88      122.46     18.20 o 
   6  -8   8      101.53      125.36     34.28 o 
   7  -8   8       80.42      138.00     56.93 o 
  -7  -7   8      149.26      140.67     43.65 o 
  -6  -7   8      541.92      499.46     32.76 o 
  -5  -7   8        0.31        0.61      9.23 o 
  -4  -7   8      224.42      219.01      9.77 o 
  -3  -7   8       28.23       42.51     12.15 o 
  -2  -7   8      797.77      838.80     28.83 o 
  -1  -7   8     4972.70     5123.04     75.88 o 
   0  -7   8      840.19      796.72     24.55 o 
   1  -7   8     1527.39     1530.60     15.96 o 
   2  -7   8      248.14      239.36     11.24 o 
   3  -7   8        0.44       17.31     11.17 o 
   4  -7   8      990.27      968.17     44.46 o 
   5  -7   8      130.63      160.88     29.83 o 
   6  -7   8      441.52      445.27     60.68 o 
   7  -7   8       17.81       46.15     29.85 o 
   8  -7   8       83.12       84.03    126.85 o 
  -7  -6   8      158.92      161.66     31.07 o 
  -6  -6   8       62.11       63.07     40.82 o 
  -5  -6   8      101.98      108.47     18.17 o 
  -4  -6   8      257.44      288.38     15.52 o 
  -3  -6   8      639.84      624.75     15.99 o 
  -2  -6   8     1195.91     1192.34     26.00 o 
  -1  -6   8      382.58      404.70     15.59 o 
   0  -6   8       11.57        0.54      9.34 o 
   1  -6   8      148.52      147.04     12.06 o 
   2  -6   8       99.36      107.42     19.69 o 
   3  -6   8       68.34       83.20     18.17 o 
   4  -6   8        1.79        1.89      6.80 o 
   5  -6   8       23.32      -22.37     22.37 o 
   6  -6   8        0.13       32.34     17.51 o 
   7  -6   8        9.45       14.68     42.64 o 
   8  -6   8        3.70        4.89     31.66 o 
  -8  -5   8        2.63      -10.90     17.32 o 
  -7  -5   8       98.19       84.89     10.70 o 
  -6  -5   8      114.68      149.24      8.97 o 
  -5  -5   8      849.31      908.18     13.42 o 
  -4  -5   8      180.59      175.90      8.98 o 
  -3  -5   8      216.93      220.91     10.20 o 
  -2  -5   8     1355.52     1388.90     15.61 o 
  -1  -5   8       37.00       38.08      9.05 o 
   0  -5   8      222.80      214.87     15.53 o 
   1  -5   8     2372.09     2434.68     20.48 o 
   2  -5   8     1608.85     1708.61     33.54 o 
   3  -5   8      907.44      919.11     18.43 o 
   4  -5   8      429.92      436.70     37.40 o 
   5  -5   8      135.83      148.80     28.00 o 
   6  -5   8      153.40      203.20     28.93 o 
   7  -5   8      587.68      596.37     73.11 o 
   8  -5   8        0.17      -28.27     42.43 o 
  -8  -4   8       32.33       15.58     26.59 o 
  -7  -4   8       54.11       63.54      8.35 o 
  -6  -4   8       37.27       69.66     14.83 o 
  -5  -4   8      205.10      219.19     12.81 o 
  -4  -4   8      941.53      986.88      9.45 o 
  -3  -4   8      809.72      836.01     14.86 o 
  -2  -4   8     2826.59     2978.56     41.05 o 
  -1  -4   8     3327.11     3486.90    113.26 o 
   0  -4   8       19.46       24.64      7.07 o 
   1  -4   8      946.38      979.09     17.65 o 
   2  -4   8     2569.80     2616.26     51.91 o 
   3  -4   8      501.46      475.41     22.70 o 
   4  -4   8     3391.72     3489.39    115.93 o 
   5  -4   8      332.71      329.40     27.78 o 
   6  -4   8       29.77       52.90     11.62 o 
   7  -4   8      138.35      134.74     77.57 o 
   8  -4   8       20.54        4.92     81.76 o 
  -9  -3   8       14.00       18.87    124.05 o 
  -8  -3   8       37.18      -43.07     57.59 o 
  -7  -3   8      146.47      127.32      8.12 o 
  -6  -3   8       10.71       15.10      5.39 o 
  -5  -3   8       23.98       26.09     14.64 o 
  -4  -3   8       90.08       99.38     15.08 o 
  -3  -3   8      385.39      388.94     11.35 o 
  -2  -3   8     1257.63     1235.98     28.18 o 
  -1  -3   8     1740.45     1628.25     54.65 o 
   0  -3   8     1431.11     1453.73     15.25 o 
   1  -3   8      181.35      193.78      9.80 o 
   2  -3   8      618.62      628.57     18.71 o 
   3  -3   8     1185.20     1171.38     38.43 o 
   4  -3   8      392.65      383.43     36.53 o 
   5  -3   8      133.55      120.92      8.34 o 
   6  -3   8       44.13       40.89     57.50 o 
   7  -3   8        4.28        1.31     41.52 o 
  -9  -2   8       26.21       -5.74     31.42 o 
  -8  -2   8      463.70      530.62     80.39 o 
  -7  -2   8       26.06       18.15     16.53 o 
  -6  -2   8      815.70      796.97     17.24 o 
  -5  -2   8       91.31       94.52      6.59 o 
  -4  -2   8       25.23       35.21     12.98 o 
  -3  -2   8     4460.93     4508.44     74.21 o 
  -2  -2   8     2500.31     2491.04     36.42 o 
  -1  -2   8     1656.23     1521.36     50.64 o 
   0  -2   8      315.47      314.98     16.81 o 
   1  -2   8      788.86      800.26     29.77 o 
   2  -2   8      494.63      515.10     15.10 o 
   3  -2   8      749.09      704.73     32.28 o 
   4  -2   8      471.24      424.20     25.14 o 
   5  -2   8       74.70      103.62     19.33 o 
   6  -2   8      419.58      459.64     31.51 o 
   7  -2   8       62.32       93.67     87.13 o 
  -9  -1   8        0.66      -19.65     31.93 o 
  -8  -1   8      315.32      335.51     45.29 o 
  -7  -1   8       36.99       34.51      3.84 o 
  -6  -1   8     1470.18     1454.37     33.45 o 
  -5  -1   8     1046.65     1051.29     21.59 o 
  -4  -1   8        6.10        8.56      7.69 o 
  -3  -1   8      587.86      601.57     29.41 o 
  -2  -1   8      542.13      503.39     21.55 o 
  -1  -1   8     1493.62     1456.47     53.92 o 
   0  -1   8      788.82      807.36     43.79 o 
   1  -1   8     1736.28     1750.37     40.02 o 
   2  -1   8      689.19      732.15     40.65 o 
   3  -1   8      175.28      182.60     25.56 o 
   4  -1   8        6.97        1.70     10.19 o 
   5  -1   8        2.33      -22.64     27.74 o 
   6  -1   8      446.85      472.02    115.69 o 
   7  -1   8      229.76      222.34     34.97 o 
  -9   0   8       22.00       62.40     12.90 o 
  -8   0   8       44.26       72.32     29.57 o 
  -7   0   8       47.96       22.33     13.53 o 
  -6   0   8      146.46      150.87     20.64 o 
  -5   0   8       19.74       21.86     11.17 o 
  -4   0   8       77.93       79.95     10.93 o 
  -3   0   8      133.79      151.90      5.79 o 
  -2   0   8      138.29      131.18     12.85 o 
  -1   0   8      517.28      518.45     13.47 o 
   0   0   8      586.30      653.99     30.44 o 
   1   0   8       89.55       88.64     14.55 o 
   2   0   8       13.13       19.05     21.03 o 
   3   0   8       34.75       40.71     17.88 o 
   4   0   8       94.22       99.78     15.86 o 
   5   0   8      415.51      339.57     51.83 o 
   6   0   8      244.01      215.46     33.95 o 
  -9   1   8       30.86       10.85     56.64 o 
  -8   1   8      143.43      126.90     14.37 o 
  -7   1   8        9.74       20.56      8.14 o 
  -6   1   8       36.21       50.45     14.30 o 
  -5   1   8      418.96      407.97      9.19 o 
  -4   1   8     1109.50     1120.81     30.11 o 
  -3   1   8     4813.79     4905.84     61.72 o 
  -2   1   8      353.05      380.71     28.77 o 
  -1   1   8       66.20       65.24     22.56 o 
   0   1   8     1209.80     1271.26     82.85 o 
   1   1   8       76.50       65.24     10.33 o 
   2   1   8     2518.70     2598.79     79.63 o 
   3   1   8      471.43      416.72     19.84 o 
   4   1   8        3.88       -7.00     33.99 o 
   5   1   8       47.94       78.57     11.46 o 
   6   1   8       14.87        3.25     87.69 o 
  -9   2   8       83.65       62.74     41.58 o 
  -8   2   8      332.99      324.03     37.35 o 
  -7   2   8        2.20       -0.24      7.78 o 
  -6   2   8      129.45      116.60     12.03 o 
  -5   2   8        0.07       -8.51      8.51 o 
  -4   2   8      912.76      944.11     17.82 o 
  -3   2   8     4205.50     4379.29    117.84 o 
  -2   2   8      645.60      602.45     16.76 o 
  -1   2   8      158.45      185.76     19.87 o 
   0   2   8       34.20       39.26     16.10 o 
   1   2   8      413.10      392.12     22.38 o 
   2   2   8     1214.58     1232.32     61.41 o 
   3   2   8       73.76       82.13     11.50 o 
   4   2   8      117.67       86.78      9.37 o 
   5   2   8        7.16        4.01     50.63 o 
  -9   3   8       30.03       20.69     31.98 o 
  -8   3   8        1.05       38.17     44.93 o 
  -7   3   8       37.40       21.58     24.52 o 
  -6   3   8       80.34       91.85     14.87 o 
  -5   3   8      227.84      240.23     19.06 o 
  -4   3   8      454.51      418.18     23.43 o 
  -3   3   8      271.90      233.35     48.99 o 
  -2   3   8       10.04       -0.72     44.22 o 
  -1   3   8        6.64       26.65     27.75 o 
   0   3   8        8.03      -16.10     49.98 o 
   1   3   8       61.50       48.33     11.90 o 
   2   3   8       30.49       15.56     34.41 o 
   3   3   8        8.03       36.74     34.83 o 
   4   3   8        0.08       -3.94     10.65 o 
  -8   4   8      111.62      154.31     86.78 o 
  -7   4   8      127.18      168.82    107.49 o 
  -6   4   8       29.74       17.06     14.69 o 
  -5   4   8        3.45        1.83     18.57 o 
  -4   4   8      198.02      179.54     49.74 o 
  -3   4   8        8.77      -15.08     15.08 o 
  -2   4   8       10.19        1.61     15.14 o 
  -1   4   8      683.92      671.41     20.71 o 
   0   4   8      520.79      569.78     16.14 o 
   1   4   8       27.76       41.57     60.70 o 
   2   4   8       50.24       42.89     18.94 o 
   3   4   8       10.76       11.72    107.35 o 
   4   4   8      193.50      157.21     80.62 o 
  -8   5   8       34.02       49.35     99.63 o 
  -7   5   8       98.02      138.23     34.63 o 
  -6   5   8       68.78       84.26     34.61 o 
  -5   5   8       56.22       47.01     19.49 o 
  -4   5   8      283.42      228.74     50.50 o 
  -3   5   8      252.82      267.34     33.28 o 
  -2   5   8       45.72       33.76     14.79 o 
  -1   5   8      422.33      434.13     29.89 o 
   0   5   8      299.09      343.03     23.30 o 
   1   5   8      123.60      160.75     15.00 o 
   2   5   8      371.59      361.27     71.43 o 
  -7   6   8       10.23       13.81     19.18 o 
  -6   6   8       46.38      -25.59     70.11 o 
  -5   6   8       98.10      100.52     50.04 o 
  -4   6   8      170.74      190.99    104.50 o 
  -3   6   8      181.00      156.15     15.69 o 
  -2   6   8       73.49       65.05     20.07 o 
  -1   6   8        0.02        9.55     13.61 o 
   0   6   8       63.04       51.54     18.50 o 
   1   6   8      113.21      104.91     20.06 o 
  -5   7   8      404.22      379.89    206.70 o 
  -4   7   8       71.09       95.27    155.05 o 
  -3   7   8       58.36      117.87     56.81 o 
  -2   7   8       14.16      -19.23     19.23 o 
  -1   7   8        1.58       19.37     37.75 o 
   0 -12   9      134.88      113.16     23.49 o 
   1 -12   9       27.39       25.43     11.51 o 
   2 -12   9       38.09       63.70     10.52 o 
   3 -12   9      141.72      135.10     17.48 o 
  -2 -11   9        0.10      -12.11     12.11 o 
  -1 -11   9       64.29       79.21     18.15 o 
   0 -11   9        7.07      -10.62     14.78 o 
   1 -11   9      549.59      563.06     16.99 o 
   2 -11   9       67.36       48.90     19.22 o 
   3 -11   9        4.87       14.23      9.03 o 
   4 -11   9      177.33      192.46     14.15 o 
   5 -11   9       55.86      113.99     14.97 o 
  -4 -10   9      494.34      449.03     13.00 o 
  -3 -10   9        6.06      -12.11     14.20 o 
  -2 -10   9      343.62      326.55     14.37 o 
  -1 -10   9       68.19      101.07     30.89 o 
   0 -10   9       59.86       66.37     11.58 o 
   1 -10   9      836.07      849.23     26.44 o 
   2 -10   9      138.33      122.64     10.50 o 
   3 -10   9      395.66      377.18     24.76 o 
   4 -10   9       41.62       49.85     11.20 o 
   5 -10   9       94.84       94.01     81.72 o 
   6 -10   9        7.89       32.61     59.09 o 
  -5  -9   9      111.09      153.15     11.20 o 
  -4  -9   9      104.15      106.53     16.79 o 
  -3  -9   9       35.58       31.77     30.33 o 
  -2  -9   9      356.20      354.19     14.77 o 
  -1  -9   9      238.15      261.42     24.12 o 
   0  -9   9       67.91       62.21     20.89 o 
   1  -9   9       85.81      113.74      8.33 o 
   2  -9   9        0.67       -0.38     12.11 o 
   3  -9   9      143.83      135.56     21.59 o 
   4  -9   9        4.14        8.98     22.68 o 
   5  -9   9       49.26       45.27     23.45 o 
   6  -9   9       36.23       64.16     13.93 o 
  -6  -8   9       13.80       11.08      9.41 o 
  -5  -8   9       88.11      107.55     48.80 o 
  -4  -8   9       13.00        6.44     16.24 o 
  -3  -8   9      162.42      185.67      8.51 o 
  -2  -8   9       39.74       42.25     15.10 o 
  -1  -8   9      148.89      130.43      7.10 o 
   0  -8   9      344.94      347.18     12.73 o 
   1  -8   9      202.73      180.69     12.09 o 
   2  -8   9       48.72       59.32     11.76 o 
   3  -8   9      258.88      248.24      7.35 o 
   4  -8   9      683.46      657.38     32.57 o 
   5  -8   9       22.45       26.32      7.30 o 
   6  -8   9      104.14       56.63     60.09 o 
   7  -8   9       31.57       13.50     54.80 o 
  -7  -7   9       56.29       68.13     24.97 o 
  -6  -7   9       91.04       65.28     26.85 o 
  -5  -7   9      285.52      285.00     40.69 o 
  -4  -7   9      205.11      210.66     41.78 o 
  -3  -7   9       33.28       25.99     23.40 o 
  -2  -7   9      589.52      557.98     20.09 o 
  -1  -7   9      742.53      745.86     29.14 o 
   0  -7   9     1537.32     1579.07     42.91 o 
   1  -7   9     3262.62     3200.14     54.05 o 
   2  -7   9      160.68      151.13     34.32 o 
   3  -7   9       50.75       37.88     12.91 o 
   4  -7   9      504.84      471.96     51.34 o 
   5  -7   9       49.25       61.14     23.26 o 
   6  -7   9      774.95      784.14     61.55 o 
   7  -7   9       37.09       66.91     36.81 o 
  -7  -6   9       21.70       22.30     31.81 o 
  -6  -6   9        2.17       34.60     14.98 o 
  -5  -6   9      481.73      478.04     25.62 o 
  -4  -6   9      474.80      493.38     23.74 o 
  -3  -6   9       13.20        0.52     13.79 o 
  -2  -6   9        4.33        2.96      8.93 o 
  -1  -6   9      157.74      153.40     10.29 o 
   0  -6   9     1461.82     1480.65     44.95 o 
   1  -6   9     1991.78     1959.41     73.21 o 
   2  -6   9      579.09      592.08     18.40 o 
   3  -6   9        4.90        7.12     16.84 o 
   4  -6   9      116.91      130.52     20.80 o 
   5  -6   9      300.35      302.91     59.11 o 
   6  -6   9      112.89      105.22     20.99 o 
   7  -6   9        1.60       36.41     66.02 o 
  -8  -5   9       29.47       56.19    174.15 o 
  -7  -5   9       16.96       47.45     63.35 o 
  -6  -5   9      394.99      412.27     14.10 o 
  -5  -5   9      238.84      250.14     12.46 o 
  -4  -5   9      274.92      329.26     13.92 o 
  -3  -5   9      197.53      185.91     13.19 o 
  -2  -5   9       28.81       18.57      8.29 o 
  -1  -5   9      988.33     1007.82     35.76 o 
   0  -5   9     1954.44     2011.28     42.19 o 
   1  -5   9      185.50      199.36     20.56 o 
   2  -5   9      195.14      208.62     18.87 o 
   3  -5   9      638.36      635.46     16.36 o 
   4  -5   9       37.10       18.07     14.48 o 
   5  -5   9      186.48      184.40     24.13 o 
   6  -5   9        6.23      -13.25     39.19 o 
   7  -5   9       32.02       42.49     34.99 o 
  -8  -4   9       91.96      144.53    207.46 o 
  -7  -4   9        1.64       -3.40     24.36 o 
  -6  -4   9      224.36      241.60     49.79 o 
  -5  -4   9       89.41       79.84     18.64 o 
  -4  -4   9     1438.13     1526.76     24.46 o 
  -3  -4   9      900.39      907.56     16.11 o 
  -2  -4   9      561.85      556.15     17.29 o 
  -1  -4   9       47.35       45.61      5.77 o 
   0  -4   9      472.60      490.70     22.78 o 
   1  -4   9      165.31      163.35     17.02 o 
   2  -4   9       14.24       18.42     14.40 o 
   3  -4   9     2044.77     2141.55     28.56 o 
   4  -4   9      704.48      679.93     26.85 o 
   5  -4   9       84.23       70.93     17.90 o 
   6  -4   9       11.71      -15.23     18.86 o 
   7  -4   9        0.83      -19.96     53.58 o 
  -8  -3   9       12.34      -16.53    111.56 o 
  -7  -3   9        1.90        9.90      8.19 o 
  -6  -3   9       93.45       95.63     29.67 o 
  -5  -3   9        2.84       -9.91     15.49 o 
  -4  -3   9      183.35      173.51      7.73 o 
  -3  -3   9        5.73       13.30     22.99 o 
  -2  -3   9      326.68      289.09      7.54 o 
  -1  -3   9        1.32        6.21      7.38 o 
   0  -3   9      767.08      732.72     19.35 o 
   1  -3   9      548.29      571.73     34.22 o 
   2  -3   9      387.53      394.59     22.91 o 
   3  -3   9      833.00      836.32     29.05 o 
   4  -3   9      138.04      111.53      7.63 o 
   5  -3   9      101.59       97.49     28.48 o 
   6  -3   9       84.97       91.91     39.94 o 
   7  -3   9       78.45      113.16     59.25 o 
  -9  -2   9        7.58       17.54     44.58 o 
  -8  -2   9       20.30       45.30     16.15 o 
  -7  -2   9       84.82       84.89     35.20 o 
  -6  -2   9      700.25      692.02     30.30 o 
  -5  -2   9      114.60      121.16     13.57 o 
  -4  -2   9       22.48        5.64     15.66 o 
  -3  -2   9      156.09      163.12     22.15 o 
  -2  -2   9      809.80      723.23     32.05 o 
  -1  -2   9     3407.16     3266.84     74.24 o 
   0  -2   9      516.11      538.34     37.04 o 
   1  -2   9       45.31       65.70     29.88 o 
   2  -2   9      650.24      652.75     21.09 o 
   3  -2   9       44.44       46.76     20.48 o 
   4  -2   9      564.50      540.19     31.34 o 
   5  -2   9      158.36      144.81     23.54 o 
   6  -2   9       14.77       23.50     57.38 o 
  -9  -1   9        5.09       -1.22     20.84 o 
  -8  -1   9        5.27       14.55     32.99 o 
  -7  -1   9      485.28      416.25     25.76 o 
  -6  -1   9     1788.97     1865.03     75.18 o 
  -5  -1   9        0.39        1.97      5.57 o 
  -4  -1   9      741.83      708.94     12.09 o 
  -3  -1   9        4.67       10.55      7.86 o 
  -2  -1   9      829.17      765.23     29.75 o 
  -1  -1   9     6001.90     5913.98    109.37 o 
   0  -1   9      493.58      544.45     26.56 o 
   1  -1   9      872.14      912.73     23.50 o 
   2  -1   9       22.84       26.45     16.84 o 
   3  -1   9        1.37       -2.84      6.31 o 
   4  -1   9      286.36      291.53     57.09 o 
   5  -1   9        1.27      -55.44    139.45 o 
   6  -1   9      211.30      147.78    201.73 o 
  -9   0   9       61.49       79.96     30.39 o 
  -8   0   9        4.76        3.01     16.29 o 
  -7   0   9       94.60       79.51     19.94 o 
  -6   0   9      390.04      382.43     15.01 o 
  -5   0   9        4.34        6.77     16.68 o 
  -4   0   9      501.00      483.75     15.26 o 
  -3   0   9      381.19      379.29     18.31 o 
  -2   0   9      314.28      295.08     21.37 o 
  -1   0   9      586.81      568.67     23.07 o 
   0   0   9       44.48       39.51     14.66 o 
   1   0   9      114.92       92.06     21.61 o 
   2   0   9        0.63       -6.61     20.89 o 
   3   0   9       66.24       66.67      6.88 o 
   4   0   9        7.65       28.96     29.06 o 
   5   0   9       10.52       23.31     73.81 o 
   6   0   9       14.79       11.79     49.60 o 
  -9   1   9        3.92       -8.13     15.83 o 
  -8   1   9       11.96       25.06     44.67 o 
  -7   1   9      115.42      103.49     22.02 o 
  -6   1   9       46.07       56.70     28.83 o 
  -5   1   9       75.78       78.49     18.02 o 
  -4   1   9      283.46      276.17     18.20 o 
  -3   1   9       56.43       87.99     20.88 o 
  -2   1   9      464.19      490.71     17.85 o 
  -1   1   9      120.26      139.43     13.18 o 
   0   1   9       15.80        2.89     28.44 o 
   1   1   9     1003.46     1061.88     24.74 o 
   2   1   9      878.90      898.80    151.11 o 
   3   1   9       16.77       -4.32     31.05 o 
   4   1   9      107.16      104.35     12.02 o 
   5   1   9        2.09      -22.50     22.50 o 
  -8   2   9       26.86      123.99     33.97 o 
  -7   2   9      205.69      224.47     17.83 o 
  -6   2   9       26.54       40.34     26.25 o 
  -5   2   9       73.67       69.25     22.77 o 
  -4   2   9      494.00      471.92      8.25 o 
  -3   2   9      622.31      607.14     41.41 o 
  -2   2   9     1029.77      972.03     23.70 o 
  -1   2   9     2122.18     2223.21     73.31 o 
   0   2   9      253.91      261.08      7.14 o 
   1   2   9      429.54      449.86     39.16 o 
   2   2   9      447.62      450.02     30.37 o 
   3   2   9      152.38      165.46     25.79 o 
   4   2   9      480.67      455.33     94.95 o 
  -8   3   9        1.95      -24.17     24.17 o 
  -7   3   9      106.90      112.83    133.98 o 
  -6   3   9      152.34      151.19     24.12 o 
  -5   3   9        1.20       12.57     20.35 o 
  -4   3   9       41.40       70.84     23.05 o 
  -3   3   9      118.13      121.22     61.98 o 
  -2   3   9      500.54      488.91     66.85 o 
  -1   3   9      712.94      718.80     52.78 o 
   0   3   9      214.91      160.88     20.12 o 
   1   3   9       14.90        7.43     66.09 o 
   2   3   9        7.48       -4.17     30.94 o 
   3   3   9      111.28      114.71     48.96 o 
  -7   4   9       20.33       75.27     46.80 o 
  -6   4   9      119.29      153.15     55.64 o 
  -5   4   9       24.97       72.19     75.13 o 
  -4   4   9       36.37       -4.15     40.49 o 
  -3   4   9      521.31      481.96     33.54 o 
  -2   4   9      160.07      154.00     71.81 o 
  -1   4   9       74.62       82.93    121.09 o 
   0   4   9        2.60       28.83     50.79 o 
   1   4   9       67.90       51.09     23.39 o 
   2   4   9        0.64        5.27     18.75 o 
  -6   5   9      241.02      183.94     29.08 o 
  -5   5   9      130.58      130.30    108.86 o 
  -4   5   9       24.91      -23.96     77.79 o 
  -3   5   9       24.14        9.92     14.95 o 
  -2   5   9       81.82       92.18     20.43 o 
  -1   5   9       57.38       50.27     17.72 o 
   0   5   9        6.42       32.48     15.22 o 
   1   5   9      206.02      240.69     31.32 o 
  -5   6   9       17.13      -39.97    370.04 o 
  -4   6   9        2.94     -197.69    197.69 o 
  -3   6   9        4.28       45.07     23.73 o 
  -2   6   9       52.64      101.06     18.60 o 
  -1   6   9       67.58       58.94     16.15 o 
  -2 -11  10       29.70       33.35     29.56 o 
  -1 -11  10       48.74       52.74     31.38 o 
   0 -11  10        0.75       19.89     16.97 o 
   1 -11  10      137.19      152.97     23.47 o 
   2 -11  10        0.63        5.26     17.47 o 
   3 -11  10       44.55       42.83     50.15 o 
   4 -11  10       17.96        7.46     29.43 o 
  -3 -10  10      128.85      134.05     12.24 o 
  -2 -10  10      491.71      422.56     27.03 o 
  -1 -10  10       18.86       61.69     13.98 o 
   0 -10  10       33.99       57.07     15.17 o 
   1 -10  10      204.76      207.38     32.01 o 
   2 -10  10      201.33      236.13     18.02 o 
   3 -10  10     1045.00     1001.12     43.67 o 
   4 -10  10       29.35       38.47     26.56 o 
   5 -10  10       51.57      111.36    113.66 o 
  -4  -9  10        7.55       22.30     35.27 o 
  -3  -9  10      636.78      685.08     18.90 o 
  -2  -9  10      736.46      741.67     38.35 o 
  -1  -9  10       45.20       25.95     16.87 o 
   0  -9  10       57.70       69.05      8.44 o 
   1  -9  10      161.49      143.58     13.16 o 
   2  -9  10      286.02      267.86     20.57 o 
   3  -9  10      438.58      427.27     31.52 o 
   4  -9  10       92.48       91.13     52.30 o 
   5  -9  10       48.88      100.42     14.85 o 
  -5  -8  10       15.46       55.59     87.32 o 
  -4  -8  10      159.35      167.05     31.46 o 
  -3  -8  10      368.85      361.75     14.93 o 
  -2  -8  10        6.92       25.71     19.69 o 
  -1  -8  10       87.62       89.56     13.95 o 
   0  -8  10       72.46       98.11     22.38 o 
   1  -8  10       74.29      110.08     14.61 o 
   2  -8  10      615.74      599.16     43.90 o 
   3  -8  10        2.79       -0.23     13.01 o 
   4  -8  10       59.79       70.40     27.31 o 
   5  -8  10      104.22      107.66     68.33 o 
   6  -8  10       21.28       16.33     60.50 o 
  -6  -7  10      148.29      163.61     50.47 o 
  -5  -7  10       51.80        7.49     40.76 o 
  -4  -7  10        2.04       -6.25     13.23 o 
  -3  -7  10      216.72      205.42     12.19 o 
  -2  -7  10      126.45      165.00     34.05 o 
  -1  -7  10      267.48      251.41     31.93 o 
   0  -7  10     1045.78     1084.73     31.24 o 
   1  -7  10      513.18      460.21     24.55 o 
   2  -7  10      561.28      557.97     23.51 o 
   3  -7  10       58.54       84.98     20.25 o 
   4  -7  10       18.50       -7.39      7.39 o 
   5  -7  10      518.13      503.81    153.12 o 
   6  -7  10      355.92      361.64     60.29 o 
  -7  -6  10      130.15      147.77    121.21 o 
  -6  -6  10       13.72       16.20     54.51 o 
  -5  -6  10       98.59      113.35     25.08 o 
  -4  -6  10        1.50       -1.60     36.63 o 
  -3  -6  10      183.67      170.57     12.90 o 
  -2  -6  10       47.23       35.43      8.06 o 
  -1  -6  10       51.73       77.59     35.15 o 
   0  -6  10      587.19      579.70     28.10 o 
   1  -6  10      284.83      274.70     16.16 o 
   2  -6  10      385.23      386.79     24.82 o 
   3  -6  10      939.15      953.05     47.41 o 
   4  -6  10      285.80      267.97     35.89 o 
   5  -6  10      179.50      175.20     17.31 o 
   6  -6  10       73.60      117.25     34.29 o 
  -7  -5  10       48.16       48.19     63.18 o 
  -6  -5  10        4.58      -55.40     73.06 o 
  -5  -5  10       60.13       62.29     21.97 o 
  -4  -5  10      839.03      835.40     46.39 o 
  -3  -5  10      170.14      173.91     11.40 o 
  -2  -5  10       26.79       23.63     14.03 o 
  -1  -5  10      437.31      448.27     18.14 o 
   0  -5  10       15.87       13.86     14.03 o 
   1  -5  10     1384.21     1447.55     23.00 o 
   2  -5  10      333.44      304.99     26.81 o 
   3  -5  10        0.21      -10.64     10.64 o 
   4  -5  10      308.43      277.05     48.61 o 
   5  -5  10      182.79      175.02     21.64 o 
   6  -5  10      110.77      120.44     77.46 o 
  -7  -4  10      165.81      162.72     33.40 o 
  -6  -4  10        7.02        5.18     35.80 o 
  -5  -4  10      294.81      325.30     28.96 o 
  -4  -4  10     2729.21     2789.80     33.84 o 
  -3  -4  10      211.17      201.96     29.77 o 
  -2  -4  10     1608.91     1581.59     49.65 o 
  -1  -4  10       68.60       57.17     12.30 o 
   0  -4  10       25.77       38.03     17.34 o 
   1  -4  10     1729.45     1684.50     39.16 o 
   2  -4  10      516.64      489.75     19.74 o 
   3  -4  10      848.06      795.32     36.85 o 
   4  -4  10       99.51       95.98     17.45 o 
   5  -4  10      328.92      340.72     64.83 o 
   6  -4  10        9.79      -20.88     49.10 o 
  -8  -3  10       19.78       18.10    180.78 o 
  -7  -3  10      269.61      215.19     22.85 o 
  -6  -3  10      141.40      145.41     13.69 o 
  -5  -3  10      145.71      182.76     39.44 o 
  -4  -3  10      553.59      561.08     22.58 o 
  -3  -3  10       40.50       18.12     13.29 o 
  -2  -3  10      599.34      542.93     27.41 o 
  -1  -3  10      428.43      378.20     19.83 o 
   0  -3  10        5.04       17.75      6.54 o 
   1  -3  10        2.95       11.24     13.33 o 
   2  -3  10        1.55       -7.63      9.30 o 
   3  -3  10        9.09        7.81     21.91 o 
   4  -3  10       13.75        8.14     15.71 o 
   5  -3  10      156.62      192.05     38.84 o 
   6  -3  10       76.74      121.20     75.12 o 
  -8  -2  10       85.91      217.73    115.07 o 
  -7  -2  10        2.15       17.09     40.75 o 
  -6  -2  10        1.43       22.30     26.45 o 
  -5  -2  10      419.96      399.27     15.05 o 
  -4  -2  10       99.26      119.10     27.93 o 
  -3  -2  10       89.93       71.56     36.87 o 
  -2  -2  10      358.66      328.11     34.70 o 
  -1  -2  10      758.86      747.09     30.32 o 
   0  -2  10      281.71      280.41     19.05 o 
   1  -2  10      552.52      577.66     17.52 o 
   2  -2  10        0.11       21.78     10.52 o 
   3  -2  10      189.28      182.33     19.00 o 
   4  -2  10      631.07      644.55     47.99 o 
   5  -2  10       16.31       -5.73     39.03 o 
  -8  -1  10       74.98       25.04    132.59 o 
  -7  -1  10       59.25       78.12     36.69 o 
  -6  -1  10      194.09      183.83      9.98 o 
  -5  -1  10      558.06      513.25     38.45 o 
  -4  -1  10     1456.07     1424.95     43.91 o 
  -3  -1  10       71.97       72.75      5.88 o 
  -2  -1  10      219.53      211.36     21.62 o 
  -1  -1  10      767.77      781.31     24.27 o 
   0  -1  10      713.55      714.23     16.62 o 
   1  -1  10     3172.31     3310.34    176.79 o 
   2  -1  10      291.30      275.24     18.95 o 
   3  -1  10       15.82        6.78     29.14 o 
   4  -1  10      182.19      185.19     34.52 o 
   5  -1  10       14.10       16.59     45.42 o 
  -8   0  10       13.48       35.86     73.05 o 
  -7   0  10        1.95        4.52     21.12 o 
  -6   0  10       27.33       27.58     15.45 o 
  -5   0  10      562.79      541.32     48.03 o 
  -4   0  10      855.43      863.48     26.89 o 
  -3   0  10      140.50      121.34     14.67 o 
  -2   0  10        6.95       -2.25      7.42 o 
  -1   0  10       97.59      100.49      8.29 o 
   0   0  10      677.66      784.09     35.95 o 
   1   0  10      988.44     1105.33     28.83 o 
   2   0  10      178.53      176.54     50.10 o 
   3   0  10        0.17        0.04     33.65 o 
   4   0  10        8.59      -21.18     49.23 o 
  -8   1  10       62.75       25.32     67.85 o 
  -7   1  10       20.17      -30.09     42.77 o 
  -6   1  10      293.07      318.94     72.83 o 
  -5   1  10      250.40      239.78     25.05 o 
  -4   1  10       68.76       79.12     10.97 o 
  -3   1  10       17.61       50.52     35.07 o 
  -2   1  10       60.65       62.87     45.78 o 
  -1   1  10      155.56      120.39     15.27 o 
   0   1  10      335.42      325.74     89.72 o 
   1   1  10        9.09       25.85     78.05 o 
   2   1  10       12.41       -6.12     37.41 o 
   3   1  10      132.18      148.52     83.04 o 
   4   1  10       58.86       79.56    216.47 o 
  -7   2  10        2.46      -36.48    238.13 o 
  -6   2  10       68.14       42.79     35.05 o 
  -5   2  10      138.78      118.28     34.22 o 
  -4   2  10      228.67      222.48     12.30 o 
  -3   2  10      157.02      158.65     15.08 o 
  -2   2  10      422.68      435.34     23.34 o 
  -1   2  10      163.92      160.04     16.82 o 
   0   2  10      102.03       82.37     43.47 o 
   1   2  10        3.88        3.94     16.27 o 
   2   2  10        3.53       68.65     17.46 o 
   3   2  10      368.27      438.32    111.47 o 
  -7   3  10        1.45      -26.01    168.96 o 
  -6   3  10        5.60       26.05     34.23 o 
  -5   3  10       79.64       88.77     96.13 o 
  -4   3  10       29.66       16.23     22.81 o 
  -3   3  10        4.91       17.36     41.35 o 
  -2   3  10       69.58       77.28     35.57 o 
  -1   3  10       17.22       57.80     60.54 o 
   0   3  10       79.34      128.22     42.65 o 
   1   3  10      189.91      175.64     29.37 o 
   2   3  10      213.76      229.68     66.72 o 
  -6   4  10      268.28      203.72    147.13 o 
  -5   4  10       51.45     -167.05    311.04 o 
  -4   4  10       17.68        6.06     69.00 o 
  -3   4  10       67.10      101.63     58.17 o 
  -2   4  10       32.00       20.83     48.87 o 
  -1   4  10      463.75      432.69     29.93 o 
   0   4  10      192.06      209.27     67.40 o 
  -4   5  10       47.26        4.09    112.70 o 
  -3   5  10       34.44       11.97     20.49 o 
  -2   5  10       75.54      114.54     22.58 o 
   0 -11  11        4.45      -10.18     25.82 o 
   1 -11  11        3.81      -17.50     17.50 o 
  -2 -10  11       27.25        1.56     30.56 o 
  -1 -10  11      261.79      225.71     14.06 o 
   0 -10  11       17.10       41.92     13.29 o 
   1 -10  11       72.61       87.70     51.17 o 
   2 -10  11      270.38      322.58     16.78 o 
   3 -10  11      293.80      248.12     45.73 o 
  -4  -9  11       13.43       26.03     27.42 o 
  -3  -9  11      116.07      121.33     14.80 o 
  -2  -9  11       81.00      104.25     27.38 o 
  -1  -9  11      252.27      229.01     29.74 o 
   0  -9  11      422.06      430.52     55.44 o 
   1  -9  11      103.61      124.20     30.56 o 
   2  -9  11      223.40      240.71     27.73 o 
   3  -9  11      107.84      100.56     37.16 o 
   4  -9  11      137.46      165.65     44.41 o 
  -5  -8  11       13.92        4.49     13.41 o 
  -4  -8  11       21.25       28.64      9.83 o 
  -3  -8  11        0.98       -8.42     10.11 o 
  -2  -8  11      341.67      340.90     16.23 o 
  -1  -8  11      318.16      316.86     33.03 o 
   0  -8  11      116.44       98.28     15.84 o 
   1  -8  11      233.53      244.79     21.78 o 
   2  -8  11       36.57       21.50     11.58 o 
   3  -8  11      224.54      250.47     35.62 o 
   4  -8  11      194.55      181.95     25.97 o 
   5  -8  11        1.73      -44.35     59.78 o 
  -5  -7  11      260.10      252.49     57.77 o 
  -4  -7  11       42.10       54.75     38.37 o 
  -3  -7  11       39.15       20.46     33.26 o 
  -2  -7  11     1034.49     1041.08     19.39 o 
  -1  -7  11      238.27      190.71     38.78 o 
   0  -7  11      643.86      641.27     21.90 o 
   1  -7  11       76.77       64.20     28.31 o 
   2  -7  11      326.50      291.04     26.47 o 
   3  -7  11       23.56       -1.59     27.00 o 
   4  -7  11      165.09      171.46     37.62 o 
   5  -7  11       93.44      104.28     38.02 o 
  -6  -6  11        7.17       10.53     40.80 o 
  -5  -6  11      557.26      571.13    115.74 o 
  -4  -6  11      207.96      233.32     20.51 o 
  -3  -6  11        0.22      -20.36     26.86 o 
  -2  -6  11      102.57      127.25     32.18 o 
  -1  -6  11       14.96       19.26     37.97 o 
   0  -6  11      275.17      265.25     39.78 o 
   1  -6  11       14.05       12.70     12.76 o 
   2  -6  11      307.54      301.65     25.63 o 
   3  -6  11      121.04      152.86     57.37 o 
   4  -6  11        0.85      -43.77     88.84 o 
   5  -6  11        1.32      -12.58     41.49 o 
  -6  -5  11       49.75       35.86     82.42 o 
  -5  -5  11       15.65       32.88     16.93 o 
  -4  -5  11       29.70       73.71     64.66 o 
  -3  -5  11       99.06       94.19     42.25 o 
  -2  -5  11      297.48      277.43     35.33 o 
  -1  -5  11        0.68       -8.95      8.95 o 
   0  -5  11       93.11      119.44     18.92 o 
   1  -5  11      528.71      496.21     36.51 o 
   2  -5  11       13.58       30.47     11.38 o 
   3  -5  11       75.30       94.52     41.67 o 
   4  -5  11        2.37        7.97     63.17 o 
   5  -5  11       16.14       27.21     30.71 o 
  -7  -4  11      111.29      123.83     23.65 o 
  -6  -4  11        8.42       25.08     32.73 o 
  -5  -4  11       33.96       56.71     37.08 o 
  -4  -4  11      124.87      176.19     29.69 o 
  -3  -4  11      807.38      739.28     48.25 o 
  -2  -4  11     2295.23     2268.46     58.85 o 
  -1  -4  11      133.36      111.23     11.55 o 
   0  -4  11       18.42       21.25     21.25 o 
   1  -4  11      424.79      431.20     15.06 o 
   2  -4  11      143.08      140.63     15.25 o 
   3  -4  11     1194.03     1121.66     52.23 o 
   4  -4  11       56.72       76.08     37.24 o 
   5  -4  11       18.93        7.01     15.20 o 
  -7  -3  11      151.07      121.65    104.53 o 
  -6  -3  11       10.38       29.43     23.46 o 
  -5  -3  11       33.79       60.47     84.72 o 
  -4  -3  11       14.20       23.14     30.91 o 
  -3  -3  11      889.87      865.13     37.53 o 
  -2  -3  11     2165.32     1908.10    112.30 o 
  -1  -3  11      183.21      157.57      6.75 o 
   0  -3  11      134.24      130.73     10.44 o 
   1  -3  11       23.76       42.48     85.71 o 
   2  -3  11      235.28      234.29     10.20 o 
   3  -3  11      538.34      497.19     55.00 o 
   4  -3  11        3.68       22.98     58.46 o 
   5  -3  11       77.65       77.72     67.16 o 
  -7  -2  11        5.81       20.18     23.70 o 
  -6  -2  11       55.83       65.75     33.10 o 
  -5  -2  11       10.24       36.44     27.80 o 
  -4  -2  11      231.07      226.36     27.23 o 
  -3  -2  11      529.89      468.56     46.72 o 
  -2  -2  11       28.68       24.22      6.71 o 
  -1  -2  11        1.02        9.55     13.27 o 
   0  -2  11       58.23       20.86     45.95 o 
   1  -2  11        4.42        8.87     50.18 o 
   2  -2  11      107.50       91.69     26.08 o 
   3  -2  11        0.36       -2.28      6.55 o 
   4  -2  11       24.30       17.41     40.26 o 
  -7  -1  11      180.08      176.05    174.98 o 
  -6  -1  11      155.14      139.84     35.13 o 
  -5  -1  11      143.72      150.96     15.01 o 
  -4  -1  11        0.14       -0.98     17.42 o 
  -3  -1  11      391.10      340.49     12.04 o 
  -2  -1  11       14.14       15.04      7.74 o 
  -1  -1  11       15.13       12.39     17.96 o 
   0  -1  11     1070.91     1075.94     48.47 o 
   1  -1  11      598.74      659.31     44.40 o 
   2  -1  11      109.61      121.82     21.54 o 
   3  -1  11      117.01      126.16      8.96 o 
   4  -1  11       11.96       30.88     56.74 o 
  -7   0  11       37.86     -187.59    187.59 o 
  -6   0  11       63.29       47.96     18.17 o 
  -5   0  11       77.91       73.63     67.29 o 
  -4   0  11       37.46       56.90     21.36 o 
  -3   0  11      368.09      343.32     17.72 o 
  -2   0  11      427.07      424.35     16.08 o 
  -1   0  11      152.53      165.87     21.59 o 
   0   0  11      390.64      394.73     17.53 o 
   1   0  11      111.60      106.52     28.77 o 
   2   0  11      173.30      203.57     12.78 o 
   3   0  11      274.43      287.76     67.38 o 
  -7   1  11        0.13       -7.14     40.67 o 
  -6   1  11        0.33      133.35     91.29 o 
  -5   1  11       93.56      101.91     24.59 o 
  -4   1  11      481.71      421.14     39.88 o 
  -3   1  11      251.33      240.82     46.52 o 
  -2   1  11       50.21       46.07     48.81 o 
  -1   1  11      104.61       74.25      9.19 o 
   0   1  11       14.91        7.03     52.68 o 
   1   1  11      149.03      141.34      9.87 o 
   2   1  11      162.41      144.56     57.05 o 
  -6   2  11       25.04      -35.28    220.60 o 
  -5   2  11      126.27       71.95     43.08 o 
  -4   2  11      722.49      624.56     51.24 o 
  -3   2  11      113.04       94.41     76.56 o 
  -2   2  11      152.16      119.94     17.15 o 
  -1   2  11       19.08      -21.00     33.41 o 
   0   2  11        0.37       34.26     18.33 o 
   1   2  11       83.61       65.10     42.81 o 
  -5   3  11       32.42       96.46     73.74 o 
  -4   3  11      154.10      157.44     50.73 o 
  -3   3  11       30.06       30.95     21.56 o 
  -2   3  11       79.49      122.09     45.26 o 
  -1   3  11        7.00       43.93     92.65 o 
   0   3  11       61.75       82.64     45.73 o 
   0 -10  12       63.96       30.97     32.98 o 
   1 -10  12      121.64      134.92     96.45 o 
  -2  -9  12       32.07       26.29     19.79 o 
  -1  -9  12      129.15      121.86     28.19 o 
   0  -9  12       18.75       60.29     12.29 o 
   1  -9  12       45.02       62.35     25.75 o 
   2  -9  12        1.63      -11.48     16.14 o 
   3  -9  12        0.25       -9.68     31.24 o 
  -3  -8  12       17.94       28.24     19.43 o 
  -2  -8  12       47.41       78.09     30.63 o 
  -1  -8  12        5.54       36.12     43.06 o 
   0  -8  12       43.74       68.77     43.14 o 
   1  -8  12        1.80       -5.14     10.70 o 
   2  -8  12       65.00       60.86     25.51 o 
   3  -8  12      324.26      238.80    100.11 o 
  -4  -7  12        1.06       29.39     21.18 o 
  -3  -7  12        8.57       -5.96     20.81 o 
  -2  -7  12      115.75      111.81     21.60 o 
  -1  -7  12      136.34      144.20     37.86 o 
   0  -7  12     1262.01     1206.78     47.87 o 
   1  -7  12       79.76       56.27     32.56 o 
   2  -7  12       31.82       10.69     52.32 o 
   3  -7  12      151.01      140.10     50.05 o 
   4  -7  12       16.33       57.78     64.58 o 
  -5  -6  12      417.28      422.18    126.72 o 
  -4  -6  12        8.94      -20.94     70.43 o 
  -3  -6  12      163.13      138.40     21.26 o 
  -2  -6  12       70.87      130.41    104.49 o 
  -1  -6  12      278.21      304.92     24.73 o 
   0  -6  12     1090.37     1028.76     94.88 o 
   1  -6  12       99.07       63.89     59.75 o 
   2  -6  12      294.51      263.74     34.13 o 
   3  -6  12       41.94       52.54     32.27 o 
   4  -6  12        3.60      -26.57     37.54 o 
  -5  -5  12       37.55       -8.26    373.95 o 
  -4  -5  12       37.87        4.31     88.59 o 
  -3  -5  12       20.99       58.87     16.73 o 
  -2  -5  12      107.90      134.82     20.27 o 
  -1  -5  12      367.70      337.01     22.09 o 
   0  -5  12       36.13       44.64     22.81 o 
   1  -5  12       27.22       39.98     15.59 o 
   2  -5  12       11.43       18.05     37.45 o 
   3  -5  12       24.30       10.45     80.55 o 
   4  -5  12        4.73       25.54     73.35 o 
  -6  -4  12      104.72       78.16     62.28 o 
  -5  -4  12        9.23        9.14     24.35 o 
  -4  -4  12      114.01      134.40     33.60 o 
  -3  -4  12      280.63      253.42     25.54 o 
  -2  -4  12      192.53      222.46     21.81 o 
  -1  -4  12      401.55      325.56     44.42 o 
   0  -4  12      205.53      228.25     68.20 o 
   1  -4  12        0.85       32.87     18.73 o 
   2  -4  12      414.77      418.27     19.96 o 
   3  -4  12      466.85      415.79     33.97 o 
   4  -4  12       39.57       34.13     52.17 o 
  -6  -3  12       91.19       75.57     53.65 o 
  -5  -3  12       28.19       72.22     13.20 o 
  -4  -3  12        2.14       19.72     25.90 o 
  -3  -3  12      270.66      262.24     52.63 o 
  -2  -3  12      110.60      102.15     22.80 o 
  -1  -3  12      602.06      517.11     28.21 o 
   0  -3  12     1080.27     1045.54     26.29 o 
   1  -3  12      225.93      200.88     20.00 o 
   2  -3  12      158.06      170.07     16.53 o 
   3  -3  12       94.82      126.70     18.91 o 
  -6  -2  12      112.17      119.61     88.20 o 
  -5  -2  12       19.23       49.61     30.63 o 
  -4  -2  12        5.56       23.06     38.88 o 
  -3  -2  12        4.66       28.03     44.16 o 
  -2  -2  12      289.81      269.76     37.54 o 
  -1  -2  12      398.85      355.72     90.55 o 
   0  -2  12      132.71      107.62     27.95 o 
   1  -2  12      154.29      175.86     92.04 o 
   2  -2  12       74.45       97.84     41.62 o 
   3  -2  12       35.96       31.83     71.56 o 
  -6  -1  12       19.85       -5.70    235.74 o 
  -5  -1  12      257.19      252.97     46.22 o 
  -4  -1  12       39.97       42.28     34.31 o 
  -3  -1  12        0.83        8.04     23.63 o 
  -2  -1  12      415.50      348.39     28.43 o 
  -1  -1  12      222.97      210.95     15.36 o 
   0  -1  12      151.42      146.60      9.71 o 
   1  -1  12        9.67       29.39     29.53 o 
   2  -1  12      163.02      127.48     45.26 o 
  -5   0  12      192.27      157.58    134.69 o 
  -4   0  12      109.36       84.15    129.61 o 
  -3   0  12        8.15       54.13     56.37 o 
  -2   0  12       10.39       19.13     53.91 o 
  -1   0  12       41.30       65.01     14.18 o 
   0   0  12       35.24       48.35     50.61 o 
   1   0  12        0.23        5.92     63.43 o 
  -5   1  12        1.12      -18.42     18.42 o 
  -4   1  12        1.61       52.07     67.99 o 
  -3   1  12       22.58        0.83     20.36 o 
  -2   1  12       38.95       53.16     48.86 o 
  -1   1  12       35.03       17.54     18.35 o 
   0   1  12      149.38      179.30     19.20 o 
  -3   2  12      218.98      176.58     72.64 o 
  -2   2  12      800.48      707.02     27.55 o 
  -1  -8  13       67.17       -1.82    135.57 o 
   0  -8  13        8.44       32.60     82.12 o 
   1  -8  13        1.51        2.43    114.29 o 
  -3  -7  13       38.49       -0.71     19.38 o 
  -2  -7  13       10.68       49.06     53.69 o 
  -1  -7  13      145.97      140.27     44.17 o 
   0  -7  13      153.24      179.21     45.99 o 
   1  -7  13      140.63      118.81     55.17 o 
   2  -7  13      128.13      134.14     64.52 o 
  -3  -6  13      353.98      396.04     64.04 o 
  -2  -6  13        8.88       14.51     22.27 o 
  -1  -6  13      116.24       29.99     23.59 o 
   0  -6  13      134.65       22.54    107.41 o 
   1  -6  13      324.38      355.06     24.80 o 
   2  -6  13      808.31      780.71    140.93 o 
  -4  -5  13      220.64      258.45    110.00 o 
  -3  -5  13      227.04      188.58     21.78 o 
  -2  -5  13       62.20       65.76     19.23 o 
  -1  -5  13        0.17       27.36     19.05 o 
   0  -5  13      112.90      125.94     96.06 o 
   1  -5  13      248.95      189.52     31.21 o 
   2  -5  13      140.66      137.46    119.78 o 
  -4  -4  13      119.39      142.29    127.10 o 
  -3  -4  13      151.89      177.13     21.16 o 
  -2  -4  13       13.71       50.20     19.83 o 
  -1  -4  13      170.85      237.03    114.84 o 
   0  -4  13       53.87       36.66     71.36 o 
   1  -4  13      229.31      207.55     28.61 o 
   2  -4  13       33.12      -18.13     18.13 o 
  -4  -3  13       68.76       40.38    126.59 o 
  -3  -3  13       92.60       26.48     17.56 o 
  -2  -3  13       53.20       53.68     84.82 o 
  -1  -3  13      257.14      296.62     20.36 o 
   0  -3  13      118.64      102.58     21.25 o 
   1  -3  13       37.35       23.39    105.20 o 
  -4  -2  13        7.73      -55.77    106.44 o 
  -3  -2  13       15.75      -30.68     31.38 o 
  -2  -2  13       83.34       47.40     37.77 o 
  -1  -2  13       43.27       -3.95     18.32 o 
   0  -2  13        5.45       -0.81     28.97 o 
   1  -2  13       60.15       41.64     16.07 o 
  -4  -1  13       50.55       11.28     56.52 o 
  -3  -1  13        1.85        7.21     19.73 o 
  -2  -1  13       55.65       18.52     52.10 o 
  -1  -1  13       62.27       41.64     12.12 o 
   0  -1  13      509.34      390.21     38.17 o 
                                                 
