# Supplementary material for: Bis(1-ethyl-3-methyl­imidazolium) 3,6-diselanyl­idene-1,2,4,5-tetra­selena-3,6-diphospha­cyclo­hexane-3,6-di­selen­olate
Source: Acta Crystallogr Sect E Struct Rep Online. 2013 Jul 31;69(Pt 8):o1359–60. doi: 10.1107/S1600536813020308 (PMC3793835; doi:10.1107/S1600536813020308)
Supplement: Supplementary file 3 [file e-69-o1359-Isup3.mol]

Picture 1                                                                       
  PPPPPPPP          3D                              

 29 29  0  0  0  0  0  0  0  0  0     
    0.3995    3.3223    8.5007 Se  0  0  0  1
   -1.3265    4.9020    8.6362 Se  0  0  0  1
    0.6217    6.5066    5.9551 Se  0  0  0  1
    3.8928    2.3545    5.5958 N   0  0  0  1
    4.1483    4.4646    5.1976 N   0  0  0  1
    3.9320    3.5673    6.1594 C   0  0  0  1
    3.8270    3.7519    7.0646 H   0  0  0  1
    4.2571    3.7976    4.0146 C   0  0  0  1
    4.4044    4.1872    3.1831 H   0  0  0  1
    4.1160    2.4821    4.2519 C   0  0  0  1
    4.1605    1.7960    3.6263 H   0  0  0  1
    3.7424    1.0896    6.3329 C   0  0  0  1
    3.2101    1.2432    7.1285 H   0  0  0  1
    3.2722    0.4482    5.7774 H   0  0  0  1
    5.0672    0.5248    6.7266 C   0  0  0  1
    4.9357   -0.3001    7.2004 H   0  0  0  1
    5.5920    0.3613    5.9392 H   0  0  0  1
    5.5263    1.1489    7.2930 H   0  0  0  1
    4.3039    5.9014    5.4025 C   0  0  0  1
    4.4481    6.3317    4.5566 H   0  0  0  1
    3.5105    6.2548    5.8097 H   0  0  0  1
    5.0576    6.0629    5.9760 H   0  0  0  1
    1.8218    3.9768   10.1605 P   0  0  0  1
    2.8150    5.8599    9.3422 Se  0  0  0  1
    3.3908    2.5585    9.8876 Se  0  0  0  1
    0.8667    4.2553   12.0234 Se  0  0  0  1
    1.0889    7.4395    9.4778 Se  0  0  0  1
   -0.3334    6.7851    7.8179 P   0  0  0  1
   -1.9024    8.2033    8.0908 Se  0  0  0  1
  1  2  1  0  0  0  0
  4  6  1  0  0  0  0
  4 10  1  0  0  0  0
  4 12  1  0  0  0  0
  5  6  1  0  0  0  0
  5  8  1  0  0  0  0
  5 19  1  0  0  0  0
  6  7  1  0  0  0  0
  8  9  1  0  0  0  0
  8 10  1  0  0  0  0
 10 11  1  0  0  0  0
 12 13  1  0  0  0  0
 12 14  1  0  0  0  0
 12 15  1  0  0  0  0
 15 16  1  0  0  0  0
 15 17  1  0  0  0  0
 15 18  1  0  0  0  0
 19 20  1  0  0  0  0
 19 21  1  0  0  0  0
 19 22  1  0  0  0  0
  1 23  1  0  0  0  0
 23 24  1  0  0  0  0
 23 25  1  0  0  0  0
 23 26  1  0  0  0  0
 24 27  1  0  0  0  0
 27 28  1  0  0  0  0
  2 28  1  0  0  0  0
 28 29  1  0  0  0  0
  3 28  1  0  0  0  0
M  END
